# Supplementary material for: Dihydroartemisinin–Piperaquine Combination in the Treatment of Uncomplicated Plasmodium falciparum Malaria: Update on Clinical Failures in Africa and Tools for Surveillance
Source: J Clin Med. 2024 Nov 13;13(22):6828. doi: 10.3390/jcm13226828 (PMC11594973; doi:10.3390/jcm13226828)
Supplement: Supplementary file 1 [file jcm-13-06828-s001.zip]

Archive with 1 entries (1 files):
- jcm-3205377-supplementary.xlsx
