# Supplementary material for: Dihydroartemisinin–Piperaquine Combination in the Treatment of Uncomplicated Plasmodium falciparum Malaria: Update on Clinical Failures in Africa and Tools for Surveillance
Source: J Clin Med. 2024 Nov 13;13(22):6828. doi: 10.3390/jcm13226828 (PMC11594973; doi:10.3390/jcm13226828)
Supplement: Supplementary file 1 [file jcm-13-06828-s001.zip › jcm-3205377-supplementary.xlsx]

## Sheet: Sheet1
NCT Number	TYPE of DHA-PPQ study based on authors' review of the study records and publications (in red Therapeutic efficacy studies TES)	Publications	Study Title	Study URL	Acronym	Study Status	Brief Summary	Study Results	Conditions	Interventions	Primary Outcome Measures	Secondary Outcome Measures	Other Outcome Measures	Sponsor	Collaborators	Sex	Age	Phases	Enrollment	Funder Type	Study Type	Study Design	Other IDs	Start Date	Primary Completion Date	Completion Date	First Posted	Results First Posted	Last Update Posted	Locations	Study Documents
NCT04844099	prevention in sickle cell anemia		Dihydroartemisinin-Piperaquine or Sulphadoxine-Pyrimethamine for the Chemoprevention of Malaria in Sickle Cell Anaemia	https://clinicaltrials.gov/study/NCT04844099	CHEMCHA	COMPLETED	Sickle Cell Anaemia (SCA) is an inherited disease that makes the body produce red blood cells with abnormal sickle-shaped cells. The sickle-shaped cells are rigid, not flexible and break up easily resulting in anaemia. The abnormal cells also stick to the vessel walls, causing a blockage that slows or stops the flow of blood. When this happens, oxygen cannot reach nearby tissues. The lack of oxyg…	NO	Sickle Cell Anemia in Children|Malaria	DRUG: Dihydroartemisinin Piperaquine	Incidence of clinical malaria, An episode of malaria will be defined as a history of fever in the preceding 48hrs or documented axillary temperature ≥37.5 degrees centigrade plus microscopy confirmed Plasmodium falciparum malaria, 18 months	All cause sick visits, The incidence of all cause sick visits, 18 months|Incidence of malaria parasitaemia, The incidence of malaria parasitaemia, 18 months|Malaria specific sick visits, The incidence of malaria-specific sick visits, 18 months|All-cause and malaria-specific hospitalisation, The incidence of all-cause and malaria-specific hospitalisation, 18 months|Sickle Cell Anaemia-related vaso…		Liverpool School of Tropical Medicine	University of Bergen|University of Malawi|Makerere University|Indiana University|Global Health Uganda LTD	ALL	CHILD	PHASE3	723	OTHER	INTERVENTIONAL	Allocation: RANDOMIZED|Intervention Model: PARALLEL|Masking: QUADRUPLE (PARTICIPANT, CARE_PROVIDER, INVESTIGATOR, OUTCOMES_ASSESSOR)|Primary Purpose: PREVENTION	19-105	2021-04-09	2023-06-30	2023-07-12	2021-04-14		2023-09-13	Queen Elizabeth Hospital, Blantyre, Malawi|Jinja Regional Referral hospital, Jinja, Uganda|Kitgum General Hospital, Kitgum, Uganda
NCT05874869	prevention seasonal		Dihydroartemisinin-piperaquine for Seasonal Malaria Chemoprophylaxis in Tanzania	https://clinicaltrials.gov/study/NCT05874869	SMC-DP	COMPLETED	Background: Malaria prevalence has declined globally following the scale-up of the interventions, including insecticide-treated bed-net, indoor residual spraying, and prompt diagnosis and treatment with artemisinin-based combination therapy (ACT). Despite the gained success in the control, malaria has remained a major public health problem, particularly affecting children aged \< 5 years in sub-S…	NO	Malaria|Chemoprophylaxis|Underfive Children	DRUG: Dihydroartemisinin-piperaquine	Prevalence of clinical malaria, Defined as the presence of any malaria-related signs/symptoms plus P. falciparum asexual parasitemia at any density. For it to be considered a clinical malaria there must be any signs or symptoms related to malaria infection and the presence of asexual P. falciparum parasites confirmed by mRDT or microscopy., 12 months	Incidence of severe malaria, Defined according to the WHO criteria, 12 months|Prevalence of malaria infection, Defined as the presence of asexual parasitemia. Individuals do not show any signs or symptoms related to malaria infection but they have asexual P. falciparum parasites confirmed by mRDT or microscopy., 12 months|Prevalence of anaemia, Prevalence of mild, moderate, or severe anaemia defi…		Richard Mwaiswelo	Muhimbili University of Health and Allied Sciences|National Institute for Medical Research, Tanzania|Hubert Kairuki Memorial University	ALL	CHILD	NA	13800	OTHER_GOV	INTERVENTIONAL	Allocation: RANDOMIZED|Intervention Model: PARALLEL|Masking: NONE|Primary Purpose: PREVENTION	MUHAS-REC-10-2019-062	2020-07-01	2021-06-30	2021-06-30	2023-05-25		2023-05-25	Muhimbili University of Health and Allied Ssciences, Dar es Salaam, 65001, Tanzania
NCT01392014	treatment efficacy and gametocyte clearance with primaquine	https://pubmed.ncbi.nlm.nih.gov/23175563/	Dihydroartemisinin-piperaquine and Primaquine for Uncomplicated Plasmodium Falciparum Cases	https://clinicaltrials.gov/study/NCT01392014	DHP+PQ	COMPLETED	Artemisinin-based combination therapy (ACT) has been known to be controversial for stopping malaria transmission.The addition of primaquine (PQ) - the only drug commercially available that kills mature transmission stage - to such treatments might be necessary to eliminate this stage. A study is conducted to evaluate the efficacy of dihydroartemisinin-piperaquine (DHP) regimens with or without PQ…	NO	Malaria	DRUG: dihydroartemisinin-piperaquine|DRUG: dihydroartemisinin-piperaquine + primaquine	Development of sexual stages of P.falciparum, Finger prick blood samples are collected for malaria blood smear. Thick and thin blood smears were stained with 3% Giemsa solution for 40 minutes and were read under binocular microscope with 1,000X magnification., 42 days post treatment	Clearance of asexual stages P.falciparum, Finger prick blood samples are collected for malaria blood smear. Thick and thin blood smears were stained with 3% Giemsa solution for 40 minutes and were read under binocular microscope with 1,000X magnification., 42 days post treatment		Indonesia University		ALL	CHILD, ADULT, OLDER_ADULT	PHASE4	374	OTHER	INTERVENTIONAL	Allocation: RANDOMIZED|Intervention Model: PARALLEL|Masking: NONE|Primary Purpose: PREVENTION	45114|45114	2008-12-01	2010-03-01	2010-10-01	2011-07-12		2011-07-12	Hanura Primary Health Center, Lampung, Sumatra, Indonesia
NCT02671175	prevention post discharge		Post-discharge Malaria Chemoprevention(PMC) Study	https://clinicaltrials.gov/study/NCT02671175	PMC	COMPLETED	This study evaluates the efficacy and safety of 3 months of malaria chemoprevention post-discharge using dihydroartemisinin piperaquine (DHA-P) in children under 5 years of age admitted with severe anemia. One half will receive monthly DHA-P and the other half placebo.	NO	Malaria|Severe Anemia	DRUG: dihydroartemisinin-piperaquine|DRUG: dihydroartemisinin-piperaquine placebo	All-cause deaths or all-cause re-admissions by 26 weeks from randomization (composite primary outcome)., Primary outcome, 6 months	Readmission due to severe malaria (defined as any treatment with parenteral quinine or artesunate, or presence of severe anaemia and treatment with oral antimalarials) by 26 weeks from randomization, 26 weeks from randomization|All-cause readmission by 26 weeks from randomization, 26 weeks from randomization|Readmissions due to severe anaemia (defined as Haemoglobin (Hb) <5g/dL or packed-cell vol…		Liverpool School of Tropical Medicine	The Research Council of Norway|Kenya Medical Research Institute|Makerere University	ALL	CHILD	PHASE3	1049	OTHER	INTERVENTIONAL	Allocation: RANDOMIZED|Intervention Model: PARALLEL|Masking: QUADRUPLE (PARTICIPANT, CARE_PROVIDER, INVESTIGATOR, OUTCOMES_ASSESSOR)|Primary Purpose: PREVENTION	14.034|2965|2015-125|2014/1911	2016-05-20	2018-10-24	2018-12-12	2016-02-02		2020-06-04	Homa Bay County Referral Hospital, Homa Bay, Homa Bay County, 40100, Kenya|Migori County Referral Hospital, Migori, Migori County, 40400, Kenya|Siaya County Referral Hospital, Siaya, Siaya County, 40100, Kenya|Jaramogi Oginga Odinga Teaching and Referral Hospital, Kisumu, Kenya|Hoima Regional Referral Hospital, Hoima, Uganda|Jinja Regional Referral Hospital, Jinja, Uganda|Kamuli Mission Hospital,…
NCT04487145	interaction with treatment HIV		Dihydroartemisinin-Piperaquine in the Context of Antiretroviral Therapy	https://clinicaltrials.gov/study/NCT04487145	DPART	COMPLETED	Open-label prospective intensive pharmacokinetic study of dihydroartemisinin-piperaquine (DP) in HIV-infected children on efavirenz (EFV)-, lopinavir/ritonavir (LPV/r)-, or dolutegravir (DTG)-based antiretroviral therapy (ART) and HIV-uninfected children not on ART. All children will be malaria-uninfected at the time of enrollment.	NO	Drug-Drug Interaction|HIV Infection	DRUG: Dihydroartemisinin-piperaquine	Area under the plasma concentration versus time curve for all drug analytes, AUC 0-8hr or AUC 0-24hr for dihydroartemisinin and AUC 0-infinity for piperaquine, 42 days|Safety of single dose DP in HIV-infected children on LPV/r-based ART determined via assessment of mean change in QT intervals from baseline, Cardiotoxicity associated with PQ is QT interval prolongation. Electrocardiogram (ECG) wil…	The effects of DP on EFV pharmacokinetics as measured by mid-level of EFV, Pre-ART sample to quantify mid-level of EFV, sampled collected via venipuncture on Day 0, 2, \& 3 to allow for comparisons of EFV level., 4 days|The association of anthropomorphic indicators of malnutrition measured as weight-for age (WFA) z-score and PK exposure of DP in HIV-infected and HIV-uninfected children, Children …		University of California, San Francisco	Yale University|Makerere University|Eunice Kennedy Shriver National Institute of Child Health and Human Development (NICHD)	ALL	CHILD	PHASE4	190	OTHER	INTERVENTIONAL	Allocation: NON_RANDOMIZED|Intervention Model: PARALLEL|Masking: NONE|Primary Purpose: PREVENTION	18-26978|2R01HD068174-06A1	2020-11-23	2022-04-11	2022-04-11	2020-07-27		2022-05-20	Masafu General Hospital (MGH) at Busia District, Eastern Uganda, Masafu, Busia, Uganda|Baylor-Uganda Center of Excellence on Mulago Hospital Complex and Masafu General Hospital, Kampala, Uganda
NCT01640574	treatement Pv		Comparison Between 7 and 14 Day Primaquine Combined With Dihydroartemisinin-piperaquine or 3 Day Chloroquine Radical Cure of P. Vivax (BPD)	https://clinicaltrials.gov/study/NCT01640574		COMPLETED	In Southeast Asia, Plasmodium vivax (Pv) infection reaches 50-80% and bears a greater burden of disease than Plasmodium falciparum (Pf). As control over Pf improves, Pv will assume increasingly larger percentages of malaria prevalence. The chronicity of Pv, due to the latent liver stage (hypnozoite) not eradicated by chloroquine, causes recurring disability and compounds the economic burden of th…	NO	Vivax Malaria	DRUG: Dihydroartemisinin-Piperaquine|DRUG: Dihydroartemisinin-Piperaquine|DRUG: Chloroquine|DRUG: Chloroquine	Recurrence of P. vivax, Recurrence with Plasmodium vivax malaria within 52 weeks of first treatment dose, 52 weeks	Adverse Events, Number of adverse events within 28 days of study medication, 28 days|Recurrence of P. vivax, Recurrence with Plasmodium vivax malaria within 6 months of first treatment dose, 6 months|Drug concentrations, Chloroquine, piperaquine and primaquine drug levels, 63 days		University of Oxford		ALL	CHILD, ADULT, OLDER_ADULT	PHASE3	680	OTHER	INTERVENTIONAL	Allocation: RANDOMIZED|Intervention Model: PARALLEL|Masking: NONE|Primary Purpose: TREATMENT	SMRU1102	2012-02-01	2015-07-01	2015-12-01	2012-07-13		2016-04-28	Shoklo Malaria Research Unit, Mae Sot, Tak, 63110, Thailand
NCT06516042	prevention seasonal		Targeted Antimalarial Drug Administration for Seasonal Migrant Populations in Amhara Region, Ethiopia	https://clinicaltrials.gov/study/NCT06516042		NOT_YET_RECRUITING	The purpose of the study is to assess the effectiveness, feasibility, and acceptability of targeted drug administration for seasonal migrant populations in Metema District, Amhara Region, Ethiopia	NO	Plasmodium Falciparum|Malaria	DRUG: Dihydroartemisinin-piperaquine	Plasmodium falciparum (Pf) parasite prevalence, Prevalence of Pf as determined by PCR at the end of the study, Up to 6 months|Feasibility of TDA, Feasibility of TDA measured through intervention coverage (% of participants treated among the total farm population) and cost effectiveness, Up to 6 months|Acceptability of TDA amongst farmworkers, farm-site owners, and local health authorities, Accept…	Pf parasite prevalence in a subset of migrant farmworkers, Pf parasite prevalence measured in a subset of migrant farmworkers upon return to their home village in the western highlands, Up to 2 months|Safety and tolerability of TDA, Safety and tolerability of TDA measured through the incidence of adverse events and survey responses, Up to 6 months|Feasibility of enhanced case management through m…		PATH	Federal Minstry of Health of Ethiopia	ALL	CHILD, ADULT, OLDER_ADULT	PHASE3	10350	OTHER	INTERVENTIONAL	Allocation: RANDOMIZED|Intervention Model: PARALLEL|Masking: NONE|Primary Purpose: PREVENTION	RES-00764	2024-07-29	2024-12-31	2024-12-31	2024-07-23		2024-07-23	Delello Farm Sites, Gondar, Metema District, Ethiopia
NCT02605720	safety in mass treatment		Cardiac Safety of Repeated Doses of Dihydroartemisinin-Piperaquine for the Use in Mass Treatment Campaigns	https://clinicaltrials.gov/study/NCT02605720	ECG-Lihir	COMPLETED	Mass drug administration with antimalarial treatment is a tool that can potentially reduce or totally eliminate malaria parasite infections from a population. Dihydroartemisinin-piperaquine (DHA/PPQ) given monthly for 3 months to the entire population might be a good candidate for mass drug administration because the long acting PPQ exerts a long post-treatment prophylactic effect against reinfec…	NO	Malaria	DRUG: Dihydroartemisinin-piperaquine	Change in QTcF interval (Fridericia's correction QT interval) after study drugs administration compared to baseline, Day 58|Plasma piperaquine concentrations after study drugs, Day 58	Change in QTcF interval after study drugs administration compared to baseline, Day 3|Change in QTcF interval after study drugs administration compared to baseline, Day 31		Lihir Medical Centre	Walter and Eliza Hall Institute of Medical Research|Papua New Guinea Institute of Medical Research|Barcelona Institute for Global Health	ALL	CHILD, ADULT	PHASE3	78	OTHER	INTERVENTIONAL	Allocation: NA|Intervention Model: SINGLE_GROUP|Masking: NONE|Primary Purpose: TREATMENT	LihirMC	2015-09-01	2016-01-01	2016-02-01	2015-11-16		2016-03-03	Lihir medical Centre, Londolovit, New ireland province, Papua New Guinea
NCT02353494	treatment efficacy		Efficacy and Safety of Dihydroartemisinin-piperaquine (DHP) for the Treatment of Uncomplicated Malaria	https://clinicaltrials.gov/study/NCT02353494		COMPLETED	This is an observational safety and efficacy study on dihydroartemisinin-piperaquine in Timika, Indonesia with a 42 day follow up period.	NO	Plasmodium Falciparum Infection|Plasmodium Vivax Infection	DRUG: Dihydroartemisinin-Piperaquine	The proportion of adverse and serious adverse observed during the follow up period, 6 months|The cumulative incidence of success and failure rates at day 42, PCR-uncorrected and PCR-corrected, 6 months	Proportion of patients aparasitaemic on days 1 and 2, 6 months|Haematological recovery, 6 months|Gametocyte carriage during follow up, 6 months		Menzies School of Health Research	Eijkman Institute for Molecular Biology|World Health Organization	ALL	CHILD, ADULT, OLDER_ADULT		130	OTHER	OBSERVATIONAL	Observational Model: |Time Perspective: p	Indonesia DHP 2013	2015-03-01	2016-05-01	2016-05-01	2015-02-02		2017-02-01	Timika District Hospital, Timika, Indonesia
NCT02987270	mass screen and treatment		Evaluation of Community-based Mass Screening and Treatment for Malaria in Western Kenya	https://clinicaltrials.gov/study/NCT02987270	MSaT	COMPLETED	This study is a cluster-randomized controlled trial to evaluate the efficacy of community-based mass screening with a malaria rapid diagnostic test, and treatment of participants with positive tests with an appropriate antimalarial for reducing malaria transmission indices.	NO	Malaria,Falciparum	DRUG: Dihydroartemisinin-piperaquine	Incidence of malaria infection, Incidence of malaria infection as determined by malaria blood smear microscopy in members of the cohort after year 1 and year 2 of mass screening and treatment, After year 1 and after year 2	Prevalence of malaria infection, Prevalence of malaria infections diagnosed by blood smear microscopy were determined during three cross-sectional studies at baseline, after year 1, and after year 2., After year 1 and after year 2|Incidence of clinical malaria, Incidence of clinical malaria as determined by passive surveillance in the ten study health facilities, after year 1 and after year 2., A…		Simon Kariuki	Centers for Disease Control and Prevention	ALL	CHILD, ADULT, OLDER_ADULT	PHASE3	90000	OTHER	INTERVENTIONAL	Allocation: RANDOMIZED|Intervention Model: PARALLEL|Masking: NONE|Primary Purpose: TREATMENT	2380	2013-04-01	2015-08-01	2015-08-01	2016-12-08		2016-12-09
NCT02001428	treatement in early life		Malaria in Early Life Study	https://clinicaltrials.gov/study/NCT02001428		COMPLETED	The purpose of this study is to assess the effectiveness of different malaria control strategies in the first year of life. The effectiveness of delivering an intermittent screening and treatment programme with dihydroartemisinin-piperaquine (DHP), linked to local immunization programmes, will be compared to the current practice of passive case detection of malaria. This study has two objectives:…	NO	Plasmodium Falciparum Malaria|Plasmodium Vivax Malaria	DRUG: dihydroartemisinin-piperaquine	The incidence of clinical malaria in the first year of life, The total number of new clinical malaria cases from birth to one year old will be measured at one year of age., Total number of new clinical cases per child during the first year of life	Proportion of infant with recurrent parasitaemia due to any species at day 42 after treatment with DHP., Malaria parasitaemia is assessed by microscopy and PCR., Parasitaemia found at day 42 after treatment with DHP	Prevalence of anaemia and malaria at 6 and 12 months of age., Prevalence will be assessed at 6 and 12 months of age|Population mean pharmacokinetic profile of Piperaquine, Key pharmacokinetic parameters, CL/F (clearance relative to bioavailability), Vss/F (Volume of distribution at steady state relative to bioavailability), t½,z (elimination half life) will be analysed., the piperaquine level wil…	Gadjah Mada University	Timika Research Facility, Indonesia|Eijkman Institute for Molecular Biology|Menzies School of Health Research	ALL	CHILD	NA	757	OTHER	INTERVENTIONAL	Allocation: RANDOMIZED|Intervention Model: PARALLEL|Masking: NONE|Primary Purpose: TREATMENT	WT099875_Malaria in Early Life	2014-07-21	2016-03-31	2017-05-17	2013-12-04		2018-08-02	Timika Research Facility, Timika, Papua, 99971, Indonesia
NCT02878200	eradication		RHOST-cRCT, Reactive Household-based Self-administered Treatment Against Residual Malaria Transmission	https://clinicaltrials.gov/study/NCT02878200	RHOST	COMPLETED	Reactive treatment of household contacts of a confirmed malaria case has been shown to reduce infection prevalence since the former as they are at an increased risk of infection. However, implementing this on a programmatic scale poses significant pressure on the health system and may not be sustainable without the active involvement of the recipient community. This study investigates a novel app…	NO	Malaria	BIOLOGICAL: dihydroartemisinin-piperaquine	prevalence of malaria infection, the prevalence of malaria infection (determined by molecular methods) in all age groups at the end of the second intervention year, 24 months	prevalence of clinical (laboratory confirmed) malaria cases, the incidence of clinical (laboratory confirmed) malaria cases as detected through the health system; health facilities and village health worker, in both intervention and control clusters, 3-4 months|the prevalence of antimalarial drug resistance molecular markers, the prevalence of antimalarial drug resistance molecular markers as det…		London School of Hygiene and Tropical Medicine	Institute of Tropical Medicine, Belgium|University of Sheffield	ALL	CHILD, ADULT, OLDER_ADULT	NA	2236	OTHER	INTERVENTIONAL	Allocation: RANDOMIZED|Intervention Model: PARALLEL|Masking: NONE|Primary Purpose: TREATMENT	SCC1488	2016-11-04	2018-12-18	2020-07-16	2016-08-25		2020-09-07	Health Centres in North Bank Region, North Bank Region, Gambia
NCT00845533	Pk children		Pharmacokinetics of Dihydroartemisinin-Piperaquine in the Treatment of Uncomplicated Malaria in Children in Burkina Faso	https://clinicaltrials.gov/study/NCT00845533		COMPLETED	This will be an open-label trial in Burkina Faso assessing the pharmacokinetics of the antimalarial combination of dihydroartemisinin/piperaquine (DP, Duocotexcin) in children. Dihydroartemisinin-piperaquine is a promising candidate for first-line therapy of malaria. We hypothesize that the disposition and pharmacokinetics of DP will be altered in children, and this will alter the efficacy and/or…	NO	Uncomplicated Malaria	DRUG: Dihydroartemisinin-Piperaquine				University of California, San Francisco	Holley-Cotec Pharmaceuticals Co., LTD.|Mahidol University	ALL	CHILD	PHASE4		OTHER	INTERVENTIONAL	Allocation: NA|Intervention Model: SINGLE_GROUP|Masking: NONE|Primary Purpose:	H40380-31179-01	2007-08-01	2007-12-01	2009-01-01	2009-02-18		2014-01-16
NCT01280162	treatment efficacy		Malaria Active Epidemiology and Treatment Study	https://clinicaltrials.gov/study/NCT01280162		COMPLETED	An observational cohort and malaria treatment study in Cambodia.	NO	Malaria	DRUG: Dihydroartemisinin piperaquine	Adequate clinical and parasitological response to a treatment regimen of DHA-PIP for Plasmodium falciparum, Number of malaria recurrences for 2 and 3 day DHA-PIP drug regimens within 42 days after treatment of malaria infection, diagnosed by positive PCR-corrected malaria microscopy., 6 months	Number of Cambodian study subjects with reduced or null activity hepatic cytochrome P450 2D6 alleles, Using Polymerase Chain Reaction-based bead array assays, genotype the human hepatic CYP2D6 allele in study participants giving informed consent for genetic testing, 1 year|Number of subjects with reduced or null hepatic CYP2D6 enzyme phenotype using activity-score A system, For each CYP2D6 genoty…		Armed Forces Research Institute of Medical Sciences, Thailand	United States Army Medical Materiel Development Activity	ALL	ADULT, OLDER_ADULT	NA	222	OTHER_GOV	INTERVENTIONAL	Allocation: RANDOMIZED|Intervention Model: PARALLEL|Masking: NONE|Primary Purpose: TREATMENT	WRAIR # 1737|HRPO Log Number A-16251	2010-09-01	2011-02-01	2012-12-01	2011-01-20		2021-03-03	Oddar Meancheay, Anlong Veng, Cambodia
NCT04245033	prevention intermittent preventive treatment in children		Evaluation of the Implementation and Effectiveness of Intermittent Preventive Treatment for Malaria Using Dihydroartemisinin-piperaquine on Reducing Malaria Burden in School Aged Children in Tanzania	https://clinicaltrials.gov/study/NCT04245033	IPTsc	UNKNOWN	In Tanzania, according to the National Malaria Control Programme (NMCP), malaria prevalence has declined from an average of 18.1% in 2008 to 7% in 2017, marked as an epidemiological transition from meso-endemic to hypo-endemic levels with variation across and within regions and/or councils. Children of school-age have become increasingly more vulnerable as compared to those aged less than five ye…	NO	Malaria	DRUG: Dihydroartemisinin-Piperaquine (DP)	Efficiency of school health teachers to deliver antimalarial drugs to school children in high endemic regions, Efficiency in terms of percentage of children given a complete dose in each round., 1 year from start of intervention|Clinical malaria incidence, Malaria incidence will be collected in terms of number of episodes a child gets malaria., from month 0 till month 12 of follow up	Change in malaria incidence per 1000 population at local health facility level, Number of malaria episodes before and after intervention in a respective ward, from month 0 till month 12 of follow up|Change from baseline in haemoglobin concentration, individual change in Haemoglobin before and after intervention, measured at month 12|Number of participants with treatment-related adverse events, Nu…	Proportion of school children with malnutrition, Weight and height will be combined to report BMI in kg/m\^2, WHO's BMI z-score will be used to categorise nutrition status., at month 0 (baseline) and at month 12.	National Institute for Medical Research, Tanzania	National Malaria Control Program, Tanzania	ALL	CHILD	PHASE4	4100	OTHER_GOV	INTERVENTIONAL	Allocation: RANDOMIZED|Intervention Model: PARALLEL|Masking: NONE|Primary Purpose: PREVENTION	IPTsc version 1	2020-07-20	2021-05-31	2021-12-31	2020-01-28		2021-09-01	Handeni Town Council, Handeni and Kilindi Districts, Tanga, Tanzania
NCT02914145	mass treatment		Mass Drug Administrations of DHA-PQP to Accelerate Towards Malaria Elimination in Magude District, Southern Mozambique	https://clinicaltrials.gov/study/NCT02914145	MDAM	COMPLETED	In line with the global and regional efforts towards malaria elimination, a five year program was established to assist the NMCP in adopting targeted evidence-based elimination plans through a 'learn by doing' strategy. The project aims to generate knowledge as data is generated to inform the programmatic aspects of the elimination plan, most importantly how to clear malaria parasites from the as…	NO	Malaria	DRUG: Dihydroartemisinin-piperaquine	Decrease in Parasite prevalence according to RDT, the proportion of individuals (according to age group) with P. falciparum infection (detected by RDT) out of all tested individuals (in that age group), 6 months|Decrease in Parasite prevalence according to PCR, as the proportion of individuals (according to age group) with P. falciparum infection (detected by PCR) out of all tested individuals (i…	Population coverage of the MDA intervention, the proportion of individuals (≥6 months old) that agreed to participate in the MDA intervention and took under DOT the first dose of the 3-day long treatment of DHA-PQP among all individuals ≥6 months old eligible to participate in the intervention in the target population., 3 weeks		Centro de Investigacao em Saude de Manhica	Barcelona Institute for Global Health	ALL	CHILD, ADULT, OLDER_ADULT	NA	240502	OTHER	INTERVENTIONAL	Allocation: NA|Intervention Model: SINGLE_GROUP|Masking: NONE|Primary Purpose: TREATMENT	201/CNBS/15	2015-11-01	2017-12-01	2017-12-01	2016-09-26		2018-02-06
NCT02192944	Pk and ECG		Comparison of the ECG Effects Related to Pharmacokinetic Profile of Chloroquine and Piperaquine	https://clinicaltrials.gov/study/NCT02192944		COMPLETED	Chloroquine and piperaquine are the two most widely used antimalarial drugs ever. Hundreds of millions of people have received these drugs. Both are structurally similar and have cardiovascular effect. While there are no concerns over the use of chloroquine, regulatory authorities have suggested restrictions on the use of piperaquine. We have recently completed a series of cross-over clinical and…	NO	Healthy	DRUG: Chloroquine|DRUG: Dihydroartemisinin-piperaquine	Changes of QTc within 24 hours after dosing, 24 hours after dosing|Area under the curve, Area under the curve within 24 hours after dosing, 24 hours after dosing	Number of participant with adverse event, 24 hours after dosing		University of Oxford		ALL	ADULT	PHASE4	16	OTHER	INTERVENTIONAL	Allocation: NON_RANDOMIZED|Intervention Model: PARALLEL|Masking: NONE|Primary Purpose: HEALTH_SERVICES_RESEARCH	FTM1401	2014-07-01	2015-09-01	2015-09-01	2014-07-17		2015-11-03	Faculty of Tropical Medicine, Mahidol University, Bangkok, 10400, Thailand
NCT04864444	mass treatment		Mass Drug Administration of Dihydroartemisinin-piperaquine + Single Low-dose Primaquine to Accelerate Toward Elimination Activities	https://clinicaltrials.gov/study/NCT04864444		COMPLETED	This community-based cluster randomized controlled trial aims to evaluate the effectiveness of time-limited, community-wide mass drug administration (MDA) with dihydroartemisinin-piperaquine (DHA-PPQ) and single low-dose primaquine (SLD-PQ) on Plasmodium falciparum transmission compared to standard-of-care seasonal malaria chemoprevention (SMC). The study will be conducted in a moderate-to-low ma…	NO	Malaria,Falciparum|Malaria	DRUG: Dihydroartemisinin-piperaquine|DRUG: Primaquine	Difference in village-level confirmed incidence of malaria, Village-level malaria incidence will be defined as the number of individuals diagnosed with malaria through proactive case detection and passive malaria surveillance at the health facility-level over the total village population measured during census., one year post-MDA	Difference in parasite prevalence by microscopy during high malaria transmission season, Parasite prevalence will be assessed via microscopy from samples obtained during cross-sectional survey conducted at the end of the transmission season., 3 months after last round of MDA|Difference in parasite prevalence by polymerase chain reaction (PCR) during high malaria transmission season, Parasite prev…	Population coverage of MDA, Coverage will be measured as the proportion of people who received MDA divided by the total number of persons in the population at each MDA round., Up to 18 weeks|Difference in the cost-effectiveness of MDA versus SMC, Costs of MDA and optimized control will be collected throughout the study period. The incremental cost-effectiveness ratio (ICER) will be used to compar…	University of California, San Francisco	L'université de Thiès|Programme National de Lutte contre le Paludisme (PNLP), Senegal|Population Services International|Centers for Disease Control and Prevention|US President's Malaria Initiative	ALL	CHILD, ADULT, OLDER_ADULT	NA	10715	OTHER	INTERVENTIONAL	Allocation: RANDOMIZED|Intervention Model: PARALLEL|Masking: NONE|Primary Purpose: PREVENTION	20-29886	2021-06-19	2022-12-31	2023-06-30	2021-04-28		2024-06-24	Tambacounda Health District, Tambacounda, Senegal
NCT01878357	mass treatment		Surveillance and Treatment With Dihydroartemisinin-piperaquine Plus Primaquine	https://clinicaltrials.gov/study/NCT01878357		COMPLETED	Mass Drug Administration (MDA) and Mass Screening and Selective Treatment (MST) might be applied as strategies for eliminating malaria when focusing on transmission stages. Many studies either with MDA or MST has been done in low transmission areas demonstrated the impact of those activities to reduce malaria transmission. However, in high transmission such study is still very limited which is be…	NO	Malaria	DRUG: dihydroartemisinin-piperaquine|DRUG: primaquine	Malaria incidence, Malaria incidence in children at the elementary schools (all arms), 6 months	Anemia, Proportion of anemia in elementary school children (all arms), 6 months	Malaria prevalence, Malaria prevalence in all age groups (only arm 1 and arm 2), 3 months|Antimalaria antibody, Seroconversion rate of antimalaria antibody in all age groups (all arms), 6 months|Infective vector, Oocyte and sporozoite rates in vector mosquitoes (all arms), 3 months|Gametocyte carriage, Gametocyte carriage rate in all age groups (arm 1 and arm 2), 3 months|Parasite genetic diversi…	Indonesia University	Walter and Eliza Hall Institute of Medical Research	ALL	CHILD, ADULT, OLDER_ADULT	PHASE4	1488	OTHER	INTERVENTIONAL	Allocation: RANDOMIZED|Intervention Model: PARALLEL|Masking: NONE|Primary Purpose: TREATMENT	MTC Belu	2013-06-01	2013-11-01	2013-11-01	2013-06-14		2014-01-24	Kecamatan Wewiku, Betun, East Nusa Tenggara, 85762, Indonesia
NCT02199951	safety in treatment		Introduction of Eurartesim® in Burkina Faso, Mozambique, Ghana and Tanzania	https://clinicaltrials.gov/study/NCT02199951		UNKNOWN	WHO recommends the use of artemisinin-based combination therapies (ACTs) in the treatment of uncomplicated malaria to stem falciparum malaria drug resistance. New ACTs are entering the African market and will be used by the public health care system. The collection of safety data and risk evaluation through observational data are critical in order to assess risk/benefit profile of each ACT throug…	NO	Malaria	DRUG: Dihydroartemisinin and piperaquine	Adverse events, • Clinical safety will be determined by analysis of the number of adverse events (frequency, intensity, action taken, outcome) captured during their follow up contacts on Day 5 (±2 days) after starting the treatment with Eurartesim® as well as those identified in the referring hospitals or through adverse events spontaneously reported by the patient detected at the health facility…	Adverse events of special interest, In case of an AESI confirmed by the study doctor, the sponsor shall be informed within 24 hours, even if the event does not satisfy any condition of seriousness. Notification will occur through the use of an ad hoc AESI form. AESIs can be related to: * Cardio-toxicity i.e. prolonged QT * Neurotoxicity/seizures * Cutaneous reactions/phototoxicity, 28 Days	Peak plasma concentration (Cmax) on Day 3 and plasma concentrations before last dose on day 3 and day 7), In predefined centres having the capability to store plasma samples, all the 1000 subset will also perform a blood drawing for PQ plasma concentration at Day 1 (before drug administration), twice at Day 3 (before and 3-4 after the last drug administration) as well as on Day 7., 7 Days	INDEPTH Network	Ministry of Health, Ghana|Ifakara Health Research and Development Centre|Ministry of Health, Burkina Faso|Centro de Investigacao em Saude de Manhica	ALL	CHILD, ADULT, OLDER_ADULT		10000	OTHER	OBSERVATIONAL	Observational Model: |Time Perspective: p	INESS 02/2012|GRANT ID#. 48363.01	2013-09-01	2014-08-01	2014-12-01	2014-07-25		2014-07-25	Nouna Research Centre, Nouna, Burkina Faso|Nanoro Health Research Centre, Ouagadougou, Burkina Faso|INDEPTH Network, Accra, KD 213, Ghana|Dodowa Health ReseaRCH Centre, Accra, Ghana|Kintampo Health Research Centre, Kintampo, Ghana|Mnahica Health Research Centre, Maputo, Mozambique|Rufigi Research Centre, Rufiji, Tanzania
NCT03697668	treatment efficacy TRI DHA-PPQ+ Imatinib		Triple Antimalarial Combination to Accelerate the Parasite Clearance and to Prevent the Selection of Resistant Parasites	https://clinicaltrials.gov/study/NCT03697668	Artesynib	UNKNOWN	The purpose of this study is to provide a new drug combination for a better treatment of P. falciparum for a faster parasite clearance and to counteract artemisinin resistance.	NO	Plasmodium Falciparum Malaria (Drug Resistant)	DRUG: Imatinib|DRUG: Dihydroartemisinin-piperaquine	Occurrence of Adverse Events, Occurrence of Adverse Events over 42 days observation period, From baseline to day 42|Occurrence of Severe Adverse Events, Occurrence of Severe Adverse Events over 42 days observation period, From baseline to day 42|Occurrence of Abnormal Physical Symptoms, Occurrence of Abnormal Physical Symptoms (Clinical Abnormalities) over 42 days observation period, From baselin…	Frequency of residual parasitemia: % of patients with >1000 parasites/ ul at day 3 and 28, Parasitemia is determined by assessing the parasite count in blood, using thin film, thick film and qPCR analysis., day 3 and day 28|Frequency of fever and malaria symptoms, Percentage of patients with fever or malaria symptoms observed at Phisical Visit at day 3 and 28., day 3 and day 28|Mean parasitemia i…		Nurex S.r.l.	Università degli Studi di Sassari|Purdue University|Vinmec Healthcare System	MALE	ADULT	PHASE2	50	INDUSTRY	INTERVENTIONAL	Allocation: RANDOMIZED|Intervention Model: SEQUENTIAL|Masking: NONE|Primary Purpose: TREATMENT	NUREX S.r.l	2017-09-17	2018-12-31	2019-12-31	2018-10-05		2018-10-05	A Tuc, Hương Hóa, Quang Tri, 520000, Vietnam
NCT03208179	Intermittent preventive treatment during pregnancy		Improving PRegnancy Outcomes With Intermittent preVEntive Treatment in Africa	https://clinicaltrials.gov/study/NCT03208179	IMPROVE	COMPLETED	This study evaluates the efficacy and safety of monthly intermittent preventive treatment using dihydroartemisinin piperaquine (DP) alone or in combination with azithromycin (AZ) compared to sulphadoxine-pyrimethamine (SP) for the prevention of malaria in pregnant women in the second and third trimester.	NO	Pregnancy|Malaria in Pregnancy|Malaria	DRUG: dihydroartemisinin-piperaquine|DRUG: sulphadoxine-pyrimethamine|DRUG: dihydroartemisinin-piperaquine plus azithromycin	Adverse pregnancy outcome, Composite of foetal loss (spontaneous abortion or stillbirth), or singleton live births born small-for-gestational age (SGA), or with low birthweight (LBW), or preterm (PT) (SGA-LBW-PT), or subsequent neonatal death by day 28., 8 months	Composite of foetal loss and neonatal mortality, Composite of foetal loss (spontaneous abortion or stillbirth) and neonatal mortality, 8 months|SGA-LBW-PT composite, Composite of small for gestational age, low birth weight or preterm birth, 6 months|SGA, Small for gestational age using the new INTERGROWTH population reference's 10th percentile, 6 months|LBW, Low birth weight defined as a correcte…		Liverpool School of Tropical Medicine	Kamuzu University of Health Sciences|Kenya Medical Research Institute|Malawi-Liverpool-Wellcome Trust Clinical Research Programme|National Institute for Medical Research, Tanzania|Kilimanjaro Christian Medical Centre, Tanzania|University of Copenhagen|Centers for Disease Control and Prevention|London School of Hygiene and Tropical Medicine|University College, London|Tampere University|University …	FEMALE	CHILD, ADULT, OLDER_ADULT	PHASE3	4680	OTHER	INTERVENTIONAL	Allocation: RANDOMIZED|Intervention Model: PARALLEL|Masking: QUADRUPLE (PARTICIPANT, CARE_PROVIDER, INVESTIGATOR, OUTCOMES_ASSESSOR)|Primary Purpose: PREVENTION	16.049	2018-03-29	2020-03-15	2020-03-15	2017-07-05		2022-06-27	Ahero Sud-countyHospital, Ahero, Kisumu, Kenya|Homa Bay County Hospital, Homa Bay, Kenya|Rabour Sub-county Hospital, Kisumu, Kenya|Chikwawa District Hospital, Chikwawa, Malawi|Mangochi District Hospital, Mangochi, Malawi|Handeni District Hospital, Handeni, Tanzania|Korogwe District Hospital, Korogwe, Tanzania
NCT03431714	treatment efficacy DHA-PPQ children 6 months 10y	https://pubmed.ncbi.nlm.nih.gov/30909922/	Efficacy and Safety of ASAQ and PD for the Treatment of Uncomplicated Falciparum Malaria in Mainland Tanzania	https://clinicaltrials.gov/study/NCT03431714	GF-TES-2017	COMPLETED	The World Health Organization recommends regular surveillance of antimalarial efficacy to monitor the performance of different drugs. The Tanzanian National Malaria Control Programme (NMCP) in collaboration with its partners have been implementing therapeutic efficacy studies (TES) to monitor the performance of different antimalarials in the country. Most of the studies conducted in recent years …	NO		DRUG: Artesunate amodiaquine |DRUG: Dihydroartemisinin-piperaquine	Adequate clinical response, Proportions of patients with 100% cure before PCR correction, 28 days	PCR corrected responses, Proportions of patients with 100% cure after PCR correction, one months after study completion		National Institute for Medical Research, Tanzania	Muhimbili University of Health and Allied Sciences|World Health Organization	ALL	CHILD	PHASE4	333	OTHER_GOV	INTERVENTIONAL	Allocation: NA|Intervention Model: SINGLE_GROUP|Masking: NONE|Primary Purpose: TREATMENT	NIMR-Tanzania	2017-07-14	2017-12-08	2017-12-08	2018-02-13		2018-02-13	National Institute for Medical Research, Tanga, Tanzania
NCT02009215	mass treatment		School-Based Treatment With ACT to Reduce Transmission	https://clinicaltrials.gov/study/NCT02009215	START-IPT	COMPLETED	We propose to evaluate the community-level impact of intermittent preventive treatment (IPT) for malaria in schoolchildren on clinical outcomes and malaria transmission, using a cluster-randomised design in Jinja, Uganda. Dihydroartemisinin-piperaquine (DP) will be administered to schoolchildren monthly for up to six rounds of treatment during one school year. Outcomes will be measured using surv…	NO	Malaria	DRUG: Dihydroartemisinin-piperaquine (DP)	Parasite prevalence measured by microscopy in final community survey, Proportion of thick blood smears that are positive for asexual parasites, as measured by microscopy., Approximately 1-4 months after completion of the intervention	Entomologic inoculation rate (EIR) in the entomology survey, EIR will be defined as the number of infectious bites per person per year (the human biting rate multiplied by the sporozoite rate)., Over approximately 1 year|Parasite prevalence measured by microscopy in the final school survey, Proportion of thick blood smears that are positive for asexual parasites, as measured by microscopy., Durin…	Parasite prevalence measured by microscopy + LAMP in the final community survey, Proportion of samples that are positive for asexual parasites by microscopy and LAMP, Approximately 1-4 months after completion of the intervention|Prevalence of anaemia in children under-five in the final community survey, Proportion of haemoglobin measurements categorised as mild, moderate, and severe anaemia accor…	London School of Hygiene and Tropical Medicine	Infectious Diseases Research Collaboration, Uganda|University of California, San Francisco|University of Durham	ALL	CHILD, ADULT, OLDER_ADULT	PHASE4	10746	OTHER	INTERVENTIONAL	Allocation: RANDOMIZED|Intervention Model: PARALLEL|Masking: NONE|Primary Purpose: PREVENTION	ITCRAA6910	2014-02-01	2015-04-01	2015-04-01	2013-12-11		2015-09-24	Infectious Diseases Research Collaboration, Kampala, PO Box 7475, Uganda
NCT02110784	treatment efficacy P vivax travellers		Eurartesim® in Patients With Imported Uncomplicated Plasmodium Vivax Malaria	https://clinicaltrials.gov/study/NCT02110784		TERMINATED	The aim of the present study is to investigate the efficacy, safety and tolerability of a therapeutic course of Eurartesim® in travellers who contracted malaria due to infection by P. vivax in endemic countries.	NO	Malaria, Vivax	DRUG: Eurartesim tablets	Uncorrected adequate clinical and parasitological response (ACPR), The uncorrected ACPR will be considered met for all those patients that are not presenting parasitaemia and fever at day 21 follow-up visit., 21 days after the start of treatment	Proportion of aparasitaemic patients, to evaluate efficacy of the treatment to clear blood from parasites, at day 1, 2, 3, 7, 21, 42|Proportion of afebrile patients, to evaluate the efficacy of eurartesim in reducing fever caused by malaria, at day 1, 2, 3, 7, 21, 42|uncorrected ACPR, at day 42|Number of Patients with Serious and Non-Serious Adverse Events, up to 42 days from starting of treatment		Alfasigma S.p.A.		ALL	ADULT, OLDER_ADULT	PHASE2	27	INDUSTRY	INTERVENTIONAL	Allocation: NA|Intervention Model: SINGLE_GROUP|Masking: NONE|Primary Purpose: TREATMENT	ST3073-ST3074-DM13-001|2013-003763-56	2014-06-18	2016-11-23	2017-04-30	2014-04-10		2018-09-17	Hôpital St André-CHU, Médecine interne et Maladies tropicales, Bordeaux Cedex, France|Medizinische Klinik mit Schwerpunkt Infektiologie, Charite/Campus Virchow-Klinikum, Berlin, Germany|Department of Infectious Diseases & Tropical Medicine, University of Munich, Munich, Germany|15. The Center for Geographic Medicine and Tropical Diseases, Department of Medicine C - The Chaim Sheba Medical Center,…
NCT01887821	treatment efficacy P vivax		Antimalarial Drug Susceptibility and Molecular Characterization of Plasmodium Vivax Isolates in Vietnam	https://clinicaltrials.gov/study/NCT01887821		COMPLETED	This is a study of drug effectiveness for 2 treatments of vivax malaria, which is one of the two main types of malaria in Viet Nam. There are two important drugs used in Viet Nam for treating vivax malaria, Chloroquine and Artemisinin. Sometimes, when medicines are used for many years they become less effective at treating a disease, especially when they are not used at adequate doses according t…	NO	Plasmodium Vivax Malaria	DRUG: Chloroquine|DRUG: Dihydroartemisinin/Piperaquine	Proportion of patients with adequate response to treatment, Adequate response = adequate clinical and parasitological response. Absence of parasitaemia on day 63, irrespective of temperature, in patients who did not previously meet any of the criteria of early treatment failure, late clinical failure or late parasitological failure., Day 63	Proportion of patients classified as Early Treatment Failures, One or more of the following: * danger signs or severe malaria on day 1, 2 or 3 in the presence of parasitaemia; * parasitaemia on day 2 higher than on day 0, irrespective of temperature; * parasitaemia on day 3 with temperature ≥ 37.5 ºC; * parasitaemia on day 3 ≥ 25% of count on day 0., Day 63|The parasite clearance time, Defined as…		Oxford University Clinical Research Unit, Vietnam	Institute of Malaria, Parasitology and Entomology, Ho Chi Minh City, Viet Nam|Hospital for Tropical Diseases, Ho Chi Minh City, Vietnam|Agency for Science, Technology and Research|Wellcome Trust	ALL	CHILD, ADULT, OLDER_ADULT	PHASE4	330	OTHER	INTERVENTIONAL	Allocation: RANDOMIZED|Intervention Model: PARALLEL|Masking: NONE|Primary Purpose: TREATMENT	07MA	2013-02-01	2015-06-01	2015-06-01	2013-06-27		2016-09-30	Bu Gia Map Health Station, Bu Gia Map, Binh Phuoc, Vietnam
NCT01231113	treatment efficacy pregnancy		Efficacy,Safety and Tolerability of Dihydroartemisinin-Piperaquine for Uncomplicated Malaria in Pregnancy in Ghana	https://clinicaltrials.gov/study/NCT01231113	DHAPPQ/MIP	COMPLETED	Malaria in pregnancy poses enormous public health challenges, contributing to significant maternal and infant deaths yearly. Adverse outcomes include maternal anaemia and low birthweight. Down regulation of cellular immunity increases pregnant women's susceptibility to malaria and mediate these adverse outcomes. The World Health Organization recommends treatment with artemisinin-combination thera…	NO	Pregnancy Complicated by Malaria as Antepartum Condition	DRUG: artesunate-amodiaquine|DRUG: Dihydroartemisinin-piperaquine	PCR-corrected parasitological cure rates at days 28 and 42, Only eligible subjects with positive falciparum rapid diagnostic test results and positive blood films on microscopy will be recruited. Filter paper blots will be prepared at recruitment as well. Blood films and filter paper blots will be repeated on days 3,7,14,28 and 42 post-first dose of treatment. PCR analysis will be conducted on on…	prevalence of birth defects, birth defects obvious on inspection, assessment made 24-72 hours post-partum|Comparative prevalence of adverse and serious adverse events, the data monitoring committee will assess adverse events data quarterly and advice accordingly. Where there is no justification to stop the study before completion, the final assessments will done on study completion, three-monthly…		Kwame Nkrumah University of Science and Technology	Malaria Capacity Development Consortium	FEMALE	CHILD, ADULT	PHASE3	417	OTHER	INTERVENTIONAL	Allocation: RANDOMIZED|Intervention Model: PARALLEL|Masking: NONE|Primary Purpose: TREATMENT	version 8/DHAPPQ/MIP	2011-07-01	2012-12-01	2013-02-01	2010-11-01		2016-02-24	St.Michael's Hospital, Pramso, Kumasi, Ashanti Region, Ghana
NCT03009526	Intermittent preventive treatment during pregnancy	https://pubmed.ncbi.nlm.nih.gov/34216212/	Efficacy and Safety of IPTp-DP Versus IPTp-SP in Malawi	https://clinicaltrials.gov/study/NCT03009526	STOPMIP-MW	COMPLETED	This study aims to compare the efficacy of monthly IPTp-DP with monthly IPTp-SP to determine if IPTp-DP is associated with a reduction in malaria infection at delivery among HIV-negative women in an area with high levels of SP resistance in Malawi.	NO	Malaria|Pregnancy	DRUG: Sulfadoxine-pyrimethamine|DRUG: dihydroartemisinin-piperaquine	Malaria infection at the time of delivery, The composite of peripheral and placental parasitemia, detected by placental histology, positive peripheral blood smear at the time of delivery, or positive rapid diagnostic test at the time of delivery, delivery|Fetal morbidity, Composite endpoint of fetal morbidity, defined as any of the following: Preterm birth (birth before 37 weeks gestation), Low-b…	Electrocardiogram changes following the receipt of DP, QTc will be measured in a subset of women 4-6 hours after the 3rd dose of each course, 4-6 hours after the 3rd dose with each course|Microbiome changes following receipt of DP or SP, We will measure the changes in the intestinal and vaginal microbiome induced by DP and SP, From date of randomization until the date of delivery or last date of …		Kamuzu University of Health Sciences	Centers for Disease Control and Prevention	FEMALE	CHILD, ADULT, OLDER_ADULT	PHASE3	602	OTHER	INTERVENTIONAL	Allocation: RANDOMIZED|Intervention Model: PARALLEL|Masking: NONE|Primary Purpose: PREVENTION	MAC-P.02/16/1872	2017-01-17	2018-10-24	2018-10-24	2017-01-04		2021-07-26	Malaria Alert Center, University of Malawi College of Medicine, Liwonde, Malawi
NCT05244954	prevention intermittent preventive treatment in children		Comparing Chemoprevention Approaches for School-based Malaria Control	https://clinicaltrials.gov/study/NCT05244954		COMPLETED	This is an individually randomized, controlled, single blind three arm clinical trial of malaria chemoprevention strategies Arm 1: Intermittent screening and treatment (IST) - students will receive treatment if they have a positive high sensitivity rapid diagnostic test (RDT). Arm 2: Intermittent preventive treatment (IPT) - all students will receive treatment. Arm 3: Control - students will rece…	NO	Malaria,Falciparum|Anemia in Children	DRUG: Dihydroartemisinin-Piperaquine|DRUG: Chloroquine	P. falciparum infection, detected by polymerase chain reaction (PCR, binary), 6-8 weeks after the last intervention|P. falciparum gametocyte carriage, detected by q-rtPCR (binary), 6-8 weeks after the last intervention	Number of participant with anemia, World Health Organization age-sex definitions (binary), 6-8 weeks after the last intervention|Mean hemoglobin concentration, g/dL (continuous), 6-8 weeks after the last intervention|Total parasite density, log transformed (continuous), 6-8 weeks after the last intervention|Gametocyte density, log transformed (continuous), 6-8 weeks after the last intervention|Ra…	Cognitive function test scores, standardized scores, 6-8 weeks after the last intervention|Reading test scores, standardized scores, 6-8 weeks after the last intervention|Math test scores, standardized scores, 6-8 weeks after the last intervention|School attendance, number of days missed based on registers and spot checks, from the first intervention to 6-8 weeks after the last intervention|Mean …	University of Maryland, Baltimore	Kamuzu University of Health Sciences|Doris Duke Charitable Foundation	ALL	CHILD, ADULT, OLDER_ADULT	PHASE4	746	OTHER	INTERVENTIONAL	Allocation: RANDOMIZED|Intervention Model: PARALLEL|Masking: SINGLE (OUTCOMES_ASSESSOR)|Primary Purpose: PREVENTION	HP-00098250	2022-02-01	2022-08-26	2022-08-26	2022-02-17		2022-11-15	Kamuzu University of Health Sciences, Blantyre, Malawi
NCT03640403	prevention intermittent preventive treatment in children		Effectiveness and Safety of Intermittent Preventive Treatment for Malaria Using Either Dihydroartemisinin-piperaquine or Artesunate-amodiaquine in Reducing Malaria Related Morbidities and Improving Cognitive Ability in School-aged Children in Tanzania	https://clinicaltrials.gov/study/NCT03640403	InSMART-school	UNKNOWN	Background: In high-transmission settings, up to 70% of school-aged children harbour malaria parasites which is mostly asymptomatic, thus, from an epidemiological point of view, they contribute significantly as reservoir to onward malaria transmission to others. In endemic areas, malaria accounts for around 50% of the mortality, 13-50% of all school absenteeism, and causes anaemia in approximatel…	NO	Malaria,Falciparum|Anemia	DRUG: Dihydroartemisinin-piperaquine|DRUG: Artesunate-amodiaquine	Change from baseline in mean haemoglobin concentration at months 12 and 20 of follow-up, Will measure change from baseline haemoglobin concentration at month 12 (intervention period) and at month 20 (post intervention period to assess rebound effect) \[Note: a trend of change at each visit will also be assessed with respect to malaria seasonality\], at months 0, 12 and 20|Clinical malaria inciden…	Prevalence of asymptomatic malaria infections at month 0, 12 and 20 of follow up, to be measured from microscopic detection of malaria parasite on blood slides, from month 0 till month12 and 20|Prevalence of PCR confirmed sub-microscopic parasitaemia at months 0,12 and 20 of follow up, Polymerase chain reaction (PCR) confirmed from random subset of finger prick dry blood spots samples, at months …	number of days missed school attendance pre and post intervention period, number of days absent from school pre and post intervention period, at baseline, at month 12 and 20|Change in educational performance, measured by annual change in average score of educational performance pre and post intervention period \[to be provided by respective class teachers\], at baseline, at month 12 and 20|change…	National Institute for Medical Research, Tanzania	Universiteit Antwerpen	ALL	CHILD	PHASE3	1555	OTHER_GOV	INTERVENTIONAL	Allocation: RANDOMIZED|Intervention Model: PARALLEL|Masking: NONE|Primary Purpose: PREVENTION	TEAM VERSION3	2019-03-26	2020-12-31	2021-12-31	2018-08-21		2021-09-01	National Institute for Medical Research, Tanga, 255, Tanzania
NCT02590627	treatment efficacy in children	https://pubmed.ncbi.nlm.nih.gov/29996849/	In-vivo Efficacy and Safety of Artemether/Lumefantrine Vs Dihydroartemisinin-piperaquine for Treatment of Uncomplicated Malaria and Assessment of Parasite Genetic Factors Associated With Parasite Clearance or Treatment Failure	https://clinicaltrials.gov/study/NCT02590627	WB-Malaria	COMPLETED	Drug efficacy testing is one of the most important tasks that is routinely undertaken by the National Malaria Control Program (NMCP) in Tanzania and has been recommended by the World health Organisation to monitor the efficacy of artemisinin based combination therapy (ACT) and possibly detect evolution/emergency of tolerance/resistance to these drugs. Currently, Artemether-lumefantrine (ALu) is t…	NO	Malaria	DRUG: Artemether-lumefantrine|DRUG: Dihydroartemisinin-piperaquine	parasitological cure on day 28 for ALu and 42 for DHA-PQ, non-adjusted and adjusted by PCR to account for new infections., 42 days	parasite clearance after 72 hours., Microscope Blood slide for malaria reading 0 parasite., 72 hours|parasitological cure on day 14, Microscope Blood slide for malaria reading 0 parasite., 14 days|extended parasitological cure on day 42 for ALu and 63 for DHA-PQ, PCR and Microscope Blood slide for malaria parasitemia reading 0., 63 days|improvement in haemoglobin level at day 28 from the day 0 ba…		National Institute for Medical Research, Tanzania	Ministry of Health and Social Welfare, Tanzania|World Health Organization	ALL	CHILD	PHASE4	509	OTHER_GOV	INTERVENTIONAL	Allocation: RANDOMIZED|Intervention Model: PARALLEL|Masking: NONE|Primary Purpose: TREATMENT	WB-Malaria- Tanzania.	2014-05-01	2015-12-01	2015-12-01	2015-10-29		2017-12-26	Ujiji Health Centre, Ujiji, Kigoma, 255, Tanzania|Muheza Disignated District Hospital, Muheza, Tanga, 255, Tanzania
NCT06347471	treatment efficacy in gametocytes of resistant parasites (K13)		The Transmission of Artemisinin Resistant Parasites Before and After Conventional Artemisinin-combination Therapy	https://clinicaltrials.gov/study/NCT06347471	SPARTAN	RECRUITING	A prospective study will be carried out in an area where parasites with reduced sensitivity to malaria drugs (artemisinins) have recently emerged. The study will recruit participants from patients who attend the clinic with uncomplicated malaria and are treated with conventional artemisinin-combination therapies (ACT) as part of standard clinical care. From this population, we will select P. falc…	NO	Falciparum; Malaria	DRUG: Artemether-lumefantrine|DRUG: Dihydroartemisinin-Piperaquine	Mean within person percent change (presented as percent reduction) in mosquito infection rate in infectious individuals from baseline., Mean within person percent change (presented as percent reduction) in mosquito infection rate in infectious individuals from baseline (day 0, pre-treatment) to day 2 post treatment in the AL and day 7 post-treatment in the DHA-PPQ arm. Infectivity is assessed by …	Mean within person percent change (presented as percent reduction) in mosquito infection rate from baseline, Mean within person percent change (presented as percent reduction) in mosquito infection rate from baseline to all feeding time-points. Infectivity is assessed by mosquito membrane feeding assays; comparisons are performed within treatment arms for ΔPfK13 vs wild type infections., days 0, …		Infectious Diseases Research Collaboration, Uganda	London School of Hygiene and Tropical Medicine|Radboud University Medical Center	ALL	CHILD, ADULT, OLDER_ADULT	PHASE4	120	OTHER	INTERVENTIONAL	Allocation: NON_RANDOMIZED|Intervention Model: PARALLEL|Masking: SINGLE (OUTCOMES_ASSESSOR)|Primary Purpose: TREATMENT	SBS-2023-477	2024-05-28	2025-12-01	2026-04-01	2024-04-04		2024-06-27	Dr. Ambrosoli Memorial Hospital, Kalongo, Agago District, Uganda|Patongo Health Facility IV, Patongo, Agago District, Uganda
NCT04844905	mass treatment		Adjunctive Ivermectin Mass Drug Administration for Malaria Control	https://clinicaltrials.gov/study/NCT04844905	MATAMAL	UNKNOWN	This is a cluster-randomized placebo-controlled clinical trial to evaluate the additive benefit of Ivermectin (IVM) (or Placebo) mass drug administration (MDA) to dihydroartemisinin-piperaquine (DP) MDA for malaria control in a moderate to low malaria-endemic setting as an adjunctive strategy to existing programmatic malaria control measures. The regime of DP and IVM will target both human reserv…	NO	Malaria,Falciparum|Neglected Tropical Diseases|Strongyloidiasis|Lymphatic Filariasis|Scabies|Hook Worm|Soil Transmitted Helminths	DRUG: Ivermectin|DRUG: Placebo|DRUG: Dihydroartemisinin-piperaquine	Prevalence of infection with Plasmodium falciparum, Prevalence of infection with Plasmodium falciparum in all age groups estimated using a cross-sectional survey sample conducted during peak transmission season after 2 years of intervention, 2 years	Vector parous rate, Vector parous rate will be determined by assessment of mosquitoes trapped 7-14 days following MDA. Vector parity will be used to determine Anopheles gambiae age structure to estimate vector survival between arms., 7-14 days post-MDA|Prevalence of infection with Plasmodium falciparum, Prevalence of infection with Plasmodium falciparum in all age groups estimated using a cross-s…		London School of Hygiene and Tropical Medicine	Medical Research Council Unit, The Gambia|Ministerio de Saude Publica, Guinee-Bissau|Bandim Health Project|Instituto Nacional de Estudos e Pesquisas, Guinee-Bissau	ALL	CHILD, ADULT, OLDER_ADULT	PHASE3	24000	OTHER	INTERVENTIONAL	Allocation: RANDOMIZED|Intervention Model: PARALLEL|Masking: QUADRUPLE (PARTICIPANT, CARE_PROVIDER, INVESTIGATOR, OUTCOMES_ASSESSOR)|Primary Purpose: TREATMENT	19156	2021-05-03	2023-03-01	2023-08-01	2021-04-14		2022-02-24	Bijagos Archipelago (islands), Bissau, Guinea-Bissau
NCT04767191	treatment efficacy in children		Malaria Therapeutic Efficacy Study (TES) Kenya	https://clinicaltrials.gov/study/NCT04767191	Kenya-TES	COMPLETED	WHO recommends that Therapeutic Efficacy Studies (TES) for 1st and 2nd line antimalarial medicines should be routinely carried out and data made available for decision-making due to the threat of emergence and spread of artemisinin resistance in malaria-endemic countries, especially in Africa. In line with this WHO recommendation, Kenya Ministry of Health (MOH) is conducting the TES to determine …	NO	Uncomplicated Malaria	DRUG: artemether lumefantrine|DRUG: dihydroartemisinin piperaquine	Number of patients (in the Artemether Lumefantrine arm) with clinical and parasitological cure (i.e. free of malaria symptoms and parasites) assessed clinically and via microscopy and rapid diagnostic test., By day 28 post-treatment|Number of patients (in the Dihydroartemisinin-Piperaquine arm) with clinical and parasitological cure (i.e. free of malaria symptoms and parasites) assessed clinicall…	Number of patients (in the Artemether Lumefantrine arm arm) with treatment-related adverse events, by day 28 post-treatment|Number of patients (in the Dihydroartemisinin-Piperaquine arm) with treatment-related adverse events, by day 42 post-treatment|Number of patients (in the Artemether Lumefantrine arm) with molecular markers of drug resistance assessed via phenotype test, by day 28 post-treatm…		Jhpiego	Kenya Ministry of Health|Centers for Disease Control and Prevention|United States Agency for International Development (USAID)	ALL	CHILD	PHASE4	400	OTHER	INTERVENTIONAL	Allocation: RANDOMIZED|Intervention Model: PARALLEL|Masking: NONE|Primary Purpose: TREATMENT	IRB00012257	2021-03-15	2022-12-18	2022-12-18	2021-02-23		2023-11-01	Makhonge Health Centre, Bungoma, Bungoma County, Kenya|Kaluo Health Centre, Siaya, Siaya County, Kenya
NCT01640587	treatment efficacy in > 5y		Compare the Effectiveness Between Existing Treatment and New Treatment	https://clinicaltrials.gov/study/NCT01640587	RDM	TERMINATED	In camps for displaced persons located along the Thai-Myanmar border, mefloquine and artesunate combination therapy has been used since 1992. In vivo efficacy of a 3 day regimen of mefloquine + artesunate (MAS3) has been monitored regularly since its introduction in 1992. In 2009 Carrara et al summarised the in vivo PCR-adjusted cure rates at Day 42 and Day 63 in patients treated with MAS3 betwee…	NO	P. Falciparum Malaria	DRUG: Mefloquine+Artesunate|DRUG: Dihydroartemisinin-Piperaquine	PCR adjusted adequate clinical and parasitological response, Day 63 PCR adjusted adequate clinical and parasitological response (ACPR) in both DP3 arm and MAS3 arm, Day 63	PCR adjusted adequate clinical and parasitological response, Day 42 PCR adjusted adequate clinical and parasitological response (ACPR) in both DP3 arm and MAS3 arm, Day 42|Proportion of aparasitaemic, Proportion of aparasitaemic patients on day 3 in both DP3 arm and MAS3 arm, Day 3		University of Oxford		ALL	CHILD, ADULT, OLDER_ADULT	NA	76	OTHER	INTERVENTIONAL	Allocation: RANDOMIZED|Intervention Model: PARALLEL|Masking: NONE|Primary Purpose: TREATMENT	SMRU1201	2013-11-01	2017-03-01	2017-03-30	2012-07-13		2023-01-10	Shoklo Malaria Research Unit, Mae Sot, Tak, 63110, Thailand
NCT01389557	mass treatment		Impact of Dihydroartemisinin-piperaquine Plus Primaquine on Malaria Transmission in Lampung Province, Sumatra	https://clinicaltrials.gov/study/NCT01389557		COMPLETED	Artemisinin-based combination therapy (ACT) has been known to be controversial for stopping malaria transmission. The addition of primaquine (PQ) - the only drug commercially available that kills mature transmission stage - to such treatments might be necessary to eliminate this stage. A study is conducted to evaluate the efficacy of dihydroartemisinin-piperaquine (DHP) regimens with PQ on malari…	NO	Malaria	DRUG: Dihydroartemisinin-piperaquine with primaquine	Presence of malaria (P. falciparum and P. vivax) parasites in blood spot, Finger prick blood samples are collected for malaria blood smear. Thick and thin blood smears were stained with 3% Giemsa solution for 40 minutes and were read under binocular microscope with 1,000X magnification., 6 months			Indonesia University		ALL	CHILD, ADULT, OLDER_ADULT	PHASE4	77	OTHER	INTERVENTIONAL	Allocation: NA|Intervention Model: SINGLE_GROUP|Masking: SINGLE (PARTICIPANT)|Primary Purpose: TREATMENT	45114-2|45114	2011-02-01	2011-11-01	2011-12-01	2011-07-08		2012-03-23	Inge Sutanto, Hanura Primary Health Center, Lampung, Sumatra, Indonesia
NCT01075945	treatment efficacy in > 5y		Dihydroartemisinin- Piperaquine Versus Artemether- Lumefantrine in the Treatment Uncomplicated Plasmodium Falciparum Malaria in Sudan	https://clinicaltrials.gov/study/NCT01075945		UNKNOWN	Dihydroartemisinin- Piperaquine is not inferior to artemether-lumefantrine	NO	Malaria	DRUG: Dihydroartemisinin- piperaquine|DRUG: artemether- lumefantrine	comparing the cure rate between the two drugs, PCR cure rate Parasite clearance time Fever clearance time, 3 months			University of Khartoum	Southeast University, China	ALL	CHILD, ADULT, OLDER_ADULT	PHASE4	140	OTHER	INTERVENTIONAL	Allocation: RANDOMIZED|Intervention Model: PARALLEL|Masking: NONE|Primary Purpose: TREATMENT	DP v AL01|DP v AL01aasudan|wadadam	2010-02-01	2010-04-01	2010-04-01	2010-02-25		2010-02-25	Sinnar, Cinnar, Blue Nile, 11111, Sudan
NCT02788864	prevention in Forest rangers	https://pubmed.ncbi.nlm.nih.gov/29110709/	Prevention of Malaria With Dihydroartemisinine + Piperaquine for Forest Rangers	https://clinicaltrials.gov/study/NCT02788864	PREMAL	COMPLETED	The purpose of the study is to assess if the antimalarial drugs Dihydroartemisinine + Piperaquine (DP) are effective in preventing malaria infection for forest ranger	NO	Malaria	DRUG: Arterakine (DHA/piperaquine)|DRUG: Placebo	the proportion of study subjects with any malaria parasitaemia (P.falciparum, mixed parasitaemia of P.falciparum and P.vivax) and the incidence rate of symptomatic malaria, The primary endpoints are the proportion of study subjects with any malaria parasitaemia (P.falciparum, mixed parasitaemia of P.falciparum and P.vivax) at 2 weeks after coming back from the forest assessed by high volume, ultr…	The proportion of different anopheles species amongst all captured mosquito anopheles, The proportion of different anopheles species amongst all captured mosquito anopheles as identified by morphology, 1 month|The proportion of sporozoite-carrying mosquitoes (any parasite, P.falciparum, mixed P.falciparum and P.vivax), The proportion of sporozoite-carrying mosquitoes (any parasite, P.falciparum, …		Oxford University Clinical Research Unit, Vietnam	Binh Phuoc Malaria Control Centre|Bu Gia Map National Park, Binh Phuoc Province, Vietnam	MALE	ADULT, OLDER_ADULT	PHASE4	150	OTHER	INTERVENTIONAL	Allocation: RANDOMIZED|Intervention Model: PARALLEL|Masking: QUADRUPLE (PARTICIPANT, CARE_PROVIDER, INVESTIGATOR, OUTCOMES_ASSESSOR)|Primary Purpose: PREVENTION	17MA	2016-05-20	2016-11-30	2016-11-30	2016-06-02		2017-03-07	Bu Gia Map Commune Health Station, Binh Phuoc, 830000, Vietnam
NCT01082705	treatment efficacy in children		Assessing the Efficacy of Artemisinin Combination Therapies for Treatment of Uncomplicated Malaria Infection in Children	https://clinicaltrials.gov/study/NCT01082705		COMPLETED	Following the rapid development of significant drug resistance to both chloroquine and sulfadoxine-pyrimethamine (the first line therapy in Tanzania from 2001 -2006), artemether- lumefantrine (Coartem or AL) was adopted as first line therapy in Tanzania in 2006. Now that this drug has been widely used for some time, the investigators propose to conduct an antimalarial efficacy trial to monitor th…	NO	P. Falciparum Malaria	DRUG: artemether-lumefantrine|DRUG: Dihydroartemisinin-piperaquine	42-day polymerase chain reaction (PCR)-adjusted parasitological cure of P. falciparum parasitemia, 42 days	Hematologic response to treatment measured as mean change in hemoglobin concentration from Day 0 to Day 42, 42 days		Centers for Disease Control and Prevention		ALL	CHILD	PHASE3	323	FED	INTERVENTIONAL	Allocation: RANDOMIZED|Intervention Model: PARALLEL|Masking: NONE|Primary Purpose: TREATMENT	IMPACT TZ IV2010	2010-04-01	2011-06-01	2011-06-01	2010-03-09		2012-01-31	Miono Health Center, Bagamoyo, Tanzania
NCT02511353	prevention of mosquito transmission	https://pubmed.ncbi.nlm.nih.gov/29602751/; https://pubmed.ncbi.nlm.nih.gov/30125353/	Efficacy and Safety of High-dose Ivermectin for Reducing Malaria Transmission: A Dose Finding Study	https://clinicaltrials.gov/study/NCT02511353	IVERMAL	COMPLETED	In western Kenya the prevalence of malaria in \<5 year olds has fallen from 70% in 1997 to 40% in 2008, where it has now stagnated. Innovative approaches are needed to continue towards elimination. Ivermectin is a broad spectrum antiparasitic endectocide widely used for the control of onchocerciasis and lymphatic filariasis at a dose of 150-200 mcg/kg. Ivermectin at this dose has a potent, but sh…	NO	Malaria	DRUG: ivermectin|DRUG: placebo|DRUG: dihydroartemisinin-piperaquine	Mosquito survival, Survival of mosquitoes at 14 days after feeding on blood taking from study participants who started the 3-day ivermectin and DP regimen 7 days earlier.	Mosquito survival, Survival of mosquitoes at each day up to day 21 or 28 after each feeding experiments performed at 0, 2 day+4h, 10, 14, 21, 28 days after start of treatment.|Number of patients with malaria clinical and parasitological treatment response, Up to day 28.|Area under the plasma concentration versus time curve (AUC) of ivermectin, Up to day 28.|Area under the plasma concentration ver…		Liverpool School of Tropical Medicine	Kenya Medical Research Institute|Centers for Disease Control and Prevention	ALL	ADULT	PHASE2	141	OTHER	INTERVENTIONAL	Allocation: RANDOMIZED|Intervention Model: PARALLEL|Masking: QUADRUPLE (PARTICIPANT, CARE_PROVIDER, INVESTIGATOR, OUTCOMES_ASSESSOR)|Primary Purpose: TREATMENT	14.002|2775|6720	2015-07-01	2016-07-01	2016-07-01	2015-07-30		2018-08-23	Jaramogi Oginga Odinga Teaching and Referral Hospital, Kisumu, 40100, Kenya
NCT04009343	prevention : gametocyte clearance and post-treatment chemoprotection		Pharmacokinetics and Pharmacodynamics of the Gametocytocidal and Post-treatment Chemoprotective Effects of Antimalarials	https://clinicaltrials.gov/study/NCT04009343		ACTIVE_NOT_RECRUITING	Single-center phase II/III clinical investigation of the pharmacokinetics and pharmacodynamics of artemether-lumefantrine and dihydroartemisinin-piperaquine for gametocyte clearance and post-treatment chemoprotection in Zambian children with uncomplicated falciparum malaria.	NO	Uncomplicated Falciparum Malaria	DRUG: Artemether-lumefantrine|DRUG: Dihydroartemisinin-piperaquine	Treatment outcome, Defined according to World Health Organization (WHO) classification as adequate clinical and parasitological response, early treatment failure, late clinical failure, or late parasitological failure corrected by genotyping to distinguish reinfection from recrudescent infection., 9 weeks|Area-under-the-curve (AUC) of the gametocyte concentration-time curve, Primary gametocyte-re…	Elimination half-life of the gametocyte concentration-time curve, Alternative PD outcome of gametocyte dynamics, 72 hours up to 9 weeks for those with persistent gametocytemia|Change over time of the gametocyte sex ratio (female:male), The ratio of female and male gametocytes over time during treatment is a hypothesized marker of transmissibility, 72 hours up to 9 weeks for those with persistent,…	AUC of the plasma concentration-time curve, Pharmacokinetic (PK) endpoint of the study, determined for each drug and drug metabolite, 72 hours (artemisinin derivatives) and 9 weeks (long-acting companions)|Peak plasma concentration (Cmax) of study drugs and metabolites, PK endpoint of the study, determined for each drug and drug metabolite, 72 hours (artemisinin derivatives) and 9 weeks (long-act…	Johns Hopkins Bloomberg School of Public Health	Tropical Diseases Research Centre	ALL	CHILD	PHASE2|PHASE3	182	OTHER	INTERVENTIONAL	Allocation: RANDOMIZED|Intervention Model: PARALLEL|Masking: DOUBLE (INVESTIGATOR, OUTCOMES_ASSESSOR)|Primary Purpose: TREATMENT	7663|IRB00007663	2019-06-19	2020-08-24	2025-03-01	2019-07-05		2024-07-18	Tropical Diseases Research Centre, Ndola, Copperbelt, Zambia	Informed Consent Form, https://cdn.clinicaltrials.gov/large-docs/43/NCT04009343/ICF_001.pdf
NCT01704508	treatment efficacy in children		Improving Anti-malarial Treatment Options in Guinea-Bissau - Part A	https://clinicaltrials.gov/study/NCT01704508		COMPLETED	Plasmodium falciparum causes malaria and approximately 665 000 deaths each year. chloroquine and sulphadoxine-pyrimethamine resistant P. falciparum are widespread. An artemisinin derivative combined with lumefantrine, amodiaquine or piperaquine is therefore recommended for the treatment of malaria in Africa. However, artemisinin resistance appears to be developing and resistance/tolerance to amod…	NO	Malaria	DRUG: Artemether-lumefantrine|DRUG: Dihydroartemisinin-piperaquine	Adequate clinical and parasitological response rate, The data will be analysed using survival estimates of per protocol treatment failure rates but also intention to treat treatment failure rates., 42 days	the safety of AL and DP, Self-reported signs and symptoms, clinical evaluations during treatment, day 7 and then weekly until day 42. leucocytes day 0, 3, 7, 14 and 21., 42 days	To determine the capacity of each drug combination to protect against re-infection and to differentiate recrudescence from re-infections using PCR based methods, 42 days|Genetic polymorphisms in P. falciparum causing reparasitaemia (by PCR) and in 50 children perform a characterisation of P. falciparum geno- and phenotypes., For all children with re-parasitaemia genetic polymorfisms will be estab…	Bandim Health Project	Karolinska Institutet	ALL	CHILD	PHASE4	346	OTHER	INTERVENTIONAL	Allocation: RANDOMIZED|Intervention Model: PARALLEL|Masking: NONE|Primary Purpose: TREATMENT	Eurartesim-2012	2012-11-01	2015-10-01	2016-07-01	2012-10-11		2021-05-26	Bandim Health Project, Bissau, Guinea-Bissau
NCT01899820	treatment efficacy in children		Evaluation of the Efficacy of Artemisinin Combination Therapy in Kenya	https://clinicaltrials.gov/study/NCT01899820	EAPHLNP	UNKNOWN	Artemisinin-based combination therapies (ACTs) are recommended for use against uncomplicated malaria in areas of multi-drug resistant malaria. The Ministry of Health, Division of Malaria Control (DOMC) rolled out the use of artemether-lumefantrine as the first line treatment for uncomplicated malaria in 2006.The development of the ACTs and its derivatives are the most rapidly acting of all the cu…	NO	Malaria	DRUG: Artemether lumefantrine|DRUG: Dihydroartemisinin piperaquine	The primary endpoint will be the PCR-corrected and parasitological response (PCR corrected ACPR) at days 28 and 42. Change in this outcome measure will be assessed., ACPR is defined as the absence of parasitaemia on day 42 irrespective of the temperature without previously meeting any of the criteria of early treatment failure or late clinical or parasitological failure. Patients with late asexua…	Crude (PCR uncorrected) ACPR ratio at day 28 (PCR uncorrected ACPR), Day 28|Cure ratios at day 28, 42, (PCR corrected and PCR uncorrected). Change in this outcome measure will be assessed., Day 28 and day 42|Fever Clearance Time (FCT), This will be defined as the time (hrs) from the start of a patient's treatment to the first consecutive axillary temp measurements below 37.5 for at least 48 hrs, …		Sabah Ahmed Omar	World Bank|Kenya Medical Research Institute	ALL	CHILD	PHASE3	2100	OTHER	INTERVENTIONAL	Allocation: RANDOMIZED|Intervention Model: PARALLEL|Masking: SINGLE (CARE_PROVIDER)|Primary Purpose: TREATMENT	KEMRI_CT_2013/0017|SSC 2276	2013-04-01	2014-06-01	2015-07-01	2013-07-15		2013-10-08	Msambweni sub-district hospital, Msambweni, Kwale, Kenya|Busia district hospitals, Busia, Kenya|Kisii district hospitals, Kisii, Kenya|Kitale district hospitals, Kitale, Kenya|Machakos district hospital, Machakos, Kenya|Malindi district hospitals, Malindi, Kenya|Nyando district hospital, Nyando, Kenya
NCT02259426	prevention : gametocyte clearance in children		Dihydroartemisinin-piperaquine With Low Dose Primaquine to Reduce Malaria Transmission	https://clinicaltrials.gov/study/NCT02259426	DAPPI	COMPLETED	Primaquine (PQ) is currently the only available drug that can clear the mature transmission stages of P. falciparum parasites. PQ was previously shown to clear gametocytes that persist after artemisinin-combination therapy. A major caveat to the use of primaquine in mass adminsitrations for the reduction of malaria transmission is that metabolism of the drug in individuals with glucose-6 phosphat…	NO	Malaria|Asymptomatic Malaria|Plasmodium Falciparum	DRUG: Dihydroartemisinin-piperaquine combination (Artekin)|DRUG: Primaquine	Gametocyte prevalence on day 7 after initiation of treatment, Gametocyte prevalence on day 7 after initiation of treatment is measured by molecular methods., day 7 of follow-up	Transmission to Anopheles gambiae mosquitoes, Mosquito membrane feeding assays will be used to determine the proportion of infected mosquitoes and the oocyst burden in infected mosquitoes., Day 3 and 7 during follow-up|Haematological recovery, Haemoglobin concentration will be determined at enrolment and on days 2, 3, 7 and 14 during follow-up. Haemoglobin concentration will be presented as grams…		London School of Hygiene and Tropical Medicine	Radboud University Medical Center|International Centre of Insect Physiology and Ecology (ICIPE)	ALL	CHILD	PHASE3	120	OTHER	INTERVENTIONAL	Allocation: RANDOMIZED|Intervention Model: PARALLEL|Masking: QUADRUPLE (PARTICIPANT, CARE_PROVIDER, INVESTIGATOR, OUTCOMES_ASSESSOR)|Primary Purpose: TREATMENT	DAPPI-1	2014-10-01	2015-09-01	2015-12-01	2014-10-08		2016-01-14	ICIPE, Mbita, Nyanza, 30-40305, Kenya
NCT04660110	prevention intermittent preventive treatment in children		Household-level Impact of IPT of Malaria in Schoolchildren	https://clinicaltrials.gov/study/NCT04660110		UNKNOWN	The study will evaluate the household-level impact of IPT for malaria in schoolchildren on malaria transmission, using a randomized trial design. Two schools in Busia district will be randomly selected and randomize to either IPT with dihydroartemisinin piperaquine (DP, IPT arm), or standard of care (no intervention). A single dose/round of IPT with DP (40mg/320mg tabs, Fosun Pharmaceuticals) wil…	NO	Malaria	DRUG: IPT with Dihydroartemisinin Piperaquine	Parasite prevalence, Parasitemia measured by microscopy, 1 month after the intervention|Parasite prevalence, Parasitemia measured by microscopy, 3 months after the intervention			Makerere University		ALL	CHILD, ADULT, OLDER_ADULT	PHASE3	1500	OTHER	INTERVENTIONAL	Allocation: RANDOMIZED|Intervention Model: PARALLEL|Masking: NONE|Primary Purpose: PREVENTION	SBMC_HH impact	2021-01-28	2021-06-03	2021-06-30	2020-12-09		2021-02-24	Makerere College of Health Sciences, Kampala, 256, Uganda
NCT01165372	treatment efficacy and delay in clearance		Study of Malaria Treatment at Phuoc Long Hospital, Binh Phuoc Province, Vietnam	https://clinicaltrials.gov/study/NCT01165372		COMPLETED	Background: There are worrying signs from Western Cambodia that parasitological responses to artesunate containing treatment regimens for uncomplicated falciparum malaria are slower than elsewhere in the world. Delayed parasite clearance and unusually high failure rates with artesunate-mefloquine have been reported. These antimalarials are central to current treatment strategies and spread of sig…	NO	Malaria	DRUG: Artesunate or dihydroartemisinin-piperaquine	Slope of the decline in the log parasitemia-time curve relative to historical data, 03 days	Clearance rate assessed from the fitted slope of the log-linear parasite curves, 72 hours|Proportion of patients who have a parasite clearance time >72 hours after initiation of each treatment, 72 hours|Parasitological efficacy of the three treatment arms, Over 72 hours and during follow-up treatment over a total follow-up period of 42 days|Relative proportion of patients treated with artesunate …		Oxford University Clinical Research Unit, Vietnam	World Health Organization	ALL	CHILD, ADULT, OLDER_ADULT	PHASE2	166	OTHER	INTERVENTIONAL	Allocation: RANDOMIZED|Intervention Model: FACTORIAL|Masking: NONE|Primary Purpose: TREATMENT	02MA	2010-08-01	2011-05-01	2011-05-01	2010-07-19		2011-09-15	Phuoc Long Hospital, Dong Xoai, Binh Phuoc, 84, Vietnam
NCT00868465	treatment efficacy in children and gametocyte clearance and mosquito infectivity	https://pubmed.ncbi.nlm.nih.gov/23468056/	Treatment Efficacy and Malaria TRANSmission After Artemisinin Combination Therapy (TRANSACT)	https://clinicaltrials.gov/study/NCT00868465	TRANSACT	COMPLETED	Artemisinin combination therapy (ACT) with artemether lumefantrine (AL) is currently the first line treatment policy in Tanzania. AL is an efficacious drug that also has the capacity to reduce malaria transmission to mosquitoes. Nevertheless, there is concern about the development of parasite resistance against AL and there have been very few clinical trials that compared different ACT regimens. …	NO	Uncomplicated Malaria	DRUG: Artemether-Lumefantrine|DRUG: Dihydroartemisinin-piperaquine	To determine the clinical efficacy of artemether-lumefantrine (AL) and dihydroartemisinin-piperaquine (DP) in the treatment of uncomplicated falciparum malaria in children living in north-western Tanzania and in western Kenya., during 42 day follow-up	To determine (sub-microscopic) gametocyte carriage after treatment with AL and DP, during 42 day follow-up|To determine malaria transmission to mosquitoes after treatment with AL or DP, day 7 after initiation treatment|To determine molecular markers that are predictive of reduced susceptibility of parasite strains for AL and DP, day 7 after initiation treatment|To determine molecular markers that…		Radboud University Medical Center	Kilimanjaro Christian Medical Centre, Tanzania|European Union	ALL	CHILD	NA	600	OTHER	INTERVENTIONAL	Allocation: RANDOMIZED|Intervention Model: PARALLEL|Masking: TRIPLE (PARTICIPANT, CARE_PROVIDER, OUTCOMES_ASSESSOR)|Primary Purpose: TREATMENT	TRANSACT09	2009-04-01	2010-05-01	2010-05-01	2009-03-25		2010-06-07	International Centre for Insect Physiology and Ecology - St. Judes Clinic, Mbita, Suba District, Kenya|Kilimanjaro Christian Medical Centre, Magugu Field Site, Moshi, Kilimanjaro Region, Tanzania
NCT02325180	treatment efficacy	https://pubmed.ncbi.nlm.nih.gov/32420402/	Artemisinin-based Combination Therapy for Treatment of Plasmodium Falciparum Malaria in North Sumatera, Indonesia	https://clinicaltrials.gov/study/NCT02325180		COMPLETED	This is a prospective, open label, randomised controlled trial to assess the safety and efficacy of dihydroartemisinin-piperaquine and artemether-lumefantrine in children and adults with uncomplicated Plasmodium falciparum malaria infection. Molecular markers for antimalarial resistance will also be assessed and the presence of molecular markers in the parasites will be associated with treatment …	NO	Malaria, Falciparum	DRUG: Dihydroartemisinin-Piperaquine|DRUG: Artemether-lumefantrine	Efficacy of dihydroartemisinin-piperaquine and artemether-lumefantrine, Early treatment failure, late treatment failure, adequate clinical and parasitological response Proportion of participants with Adequate Clinical and Parasitological Response, 42 days	Parasite clearance times, Parasite reduction ratio, parasite clearance half-life, 3 days|Fever clearance times, 3 days|Prevalence of molecular markers and the impact on treatment outcomes, Pfcrt, Pfmdr1, Pfk13 and any other important molecular markers, 42 days|Prevalence of gametocyte, Proportion of patients with gametocyte, 42 days|Presence of other Plasmodium species, Plasmodium vivax, Plasmodi…		London School of Hygiene and Tropical Medicine	Universitas Sumatera Utara	ALL	CHILD, ADULT, OLDER_ADULT	PHASE4	338	OTHER	INTERVENTIONAL	Allocation: RANDOMIZED|Intervention Model: PARALLEL|Masking: NONE|Primary Purpose: TREATMENT	QA620	2015-01-01	2015-06-01	2015-06-01	2014-12-24		2015-09-02	Primary health centres, Kuala Langkat, North Sumatera, Indonesia|Primary health centres, Tanjung Tiram, North Sumatera, Indonesia|Pulau-pulau Batu health centres, Tello island, North Sumatera, Indonesia
NCT01992900	efficacy and tolerance dispersible formulation in infants	https://pubmed.ncbi.nlm.nih.gov/29061746/	A Pharmacokinetic/Pharmacodynamic Study of Eurartesim Dispersible Formulation in Infants With P.Falciparum Malaria	https://clinicaltrials.gov/study/NCT01992900		COMPLETED	There is a need for paediatric formulations that permit accurate dosing and enhance patient compliance. However, for the treatment of malaria, scarce paediatric-friendly formulations are available on the market. Thus, a new water dispersible formulation of eurartesim has been developed for oral administration. Aim of this study is to provide data on pharmacokinetic profile, safety and efficacy of…	NO	Malaria,Falciparum	DRUG: Eurartesim dispersible oral tablet|DRUG: eurartesim film coated tablet	Comparison of peak plasma concentration of Dihydroartemisinin in the two studied formulations, In order to minimize the blood sampling in infants, patients will be divided into 10 blood sampling groups for both the treatments (water dispersible and crushed film coated tablet) and only 2 blood draws per group will be taken within the prespecified timepoints. Optimal sampling design was performed b…	Parasite clearance time, Blood film for parasite count will be read by two independent microscopists., At screening and then about every 12 hours until the time of the first negative result, then confirmed by a second negative result or up to three days|Fever clearance time, Body temperature will be recorded to collect information about the fever clearance time, At screening and then about every …		sigma-tau i.f.r. S.p.A.		ALL	CHILD	PHASE2	300	INDUSTRY	INTERVENTIONAL	Allocation: RANDOMIZED|Intervention Model: PARALLEL|Masking: NONE|Primary Purpose: TREATMENT	ST3073-ST3074-DM-12-002|2013-002255-15	2013-11-01	2015-07-01	2016-01-01	2013-11-25		2016-11-08	Centre Muraz, Bobo Dioulasso, Burkina Faso|Centre National de Recherche et de Formation en Paludisme, Ouagadougou, Burkina Faso|Kinshasa School of Public Health, School of Medicine, University of Kinshasa, Kinshasa, Congo, The Democratic Republic of the|Medical Research Council, Fajara, Gambia|Manica's Health Research Centre, Manica, Mozambique|Bagamoyo Research center, Ifakara Heath Institute, B…
NCT04978272	prevention intermittent preventive treatment in new-borns		Modifying Immunity in Children With DihydROartemisinin-Piperaquine (MIC-DroP)	https://clinicaltrials.gov/study/NCT04978272	MIC-DroP	ACTIVE_NOT_RECRUITING	The MIC-DroP trial will test the hypothesis that preventing early life blood-stage malaria antigenic exposure with intermittent preventive therapy (IPT) enhances protective immunity to malaria. This study will take advantage of a unique opportunity to study infants born to mothers followed in a NIH-funded randomized controlled trial of novel intermittent preventive therapy in pregnancy (IPTp) reg…	NO	Malaria	DRUG: Dihydroartemisinin-piperaquine (DP)|OTHER: DP Placebo	Incidence of symptomatic malaria following cessation of IPTc, The incidence of symptomatic malaria, defined as the number of incident episodes of malaria requiring treatment per time at risk, during the period after the intervention was given (2-4 years of age). Treatments within 14 days of a prior episode are not considered incident events., 2 years to 4 years of age	Incidence of complicated malaria, Any incident episode of malaria meeting World Health Organization criteria for severe malaria or danger signs per time at risk, during the period after the intervention was given (2-4 years of age)., 2 years to 4 years of age|Incidence of hospital admissions and/or deaths, Admission to the pediatric ward for any cause, and deaths of any cause, 2 years to 4 years …		Grant Dorsey, M.D, Ph.D.	Stanford University|Infectious Diseases Research Collaboration, Uganda|National Institute of Allergy and Infectious Diseases (NIAID)|Karolinska Institutet	ALL	CHILD	PHASE3	924	OTHER	INTERVENTIONAL	Allocation: RANDOMIZED|Intervention Model: SEQUENTIAL|Masking: TRIPLE (PARTICIPANT, CARE_PROVIDER, INVESTIGATOR)|Primary Purpose: PREVENTION	MIC-DroP|U01AI155325	2022-02-08	2026-08-31	2026-08-31	2021-07-27		2024-03-08	IDRC - Tororo Research Clinic, Tororo, Uganda
NCT02614404	treatment efficacy TRI DHA-PPQ+ Imatinib		Effect of Imatinib on Suppression of Malaria Parasites in Patients With Uncomplicated Plasmodium Falciparum Malaria	https://clinicaltrials.gov/study/NCT02614404	MIM	COMPLETED	The purpose of this study is to determine the efficacy and safety of imatinib in combination with dihydroartemisinin plus piperaquine in the treatment uncomplicated P. falciparum malaria in adult male patients.	NO	Plasmodium Falciparum Malaria	DRUG: Imatinib combination therapy|DRUG: Dihydroartemisinin-piperaquine	Time to Parasite Clearance, Parasite clearance was determined by assessing the parasite count in blood, using thin film, thick film and qPCR analysis, From baseline to the time point when the blood parasite count is zero (up to a maximum of 5 days)|28-day Cure Rate, 28-day cure rate was defined as the percentage of participants with blood parasite count of zero after 28 days of treatment and no e…	Frequency of adverse events, Adverse events (AEs) are defined as events possibly related to the study drug as judged by physician that occur within 1 week of beginning treatment with imatinib. 1. Incidence, severity, drug-relatedness, seriousness of adverse events 2. Laboratory values (biochemistry and haematology) 3. Vital signs, Within 1 week of beginning treatment with imatinib		HuLow	Purdue University|University of Turin, Italy|Università degli Studi di Sassari|Hue University	ALL	ADULT	PHASE1	15	INDUSTRY	INTERVENTIONAL	Allocation: RANDOMIZED|Intervention Model: PARALLEL|Masking: NONE|Primary Purpose: TREATMENT	HuLow-201605	2015-11-01	2016-12-02	2017-02-02	2015-11-25		2021-02-11	A Tuc, Huong Hoa, Quang Tri, 520000, Vietnam
NCT04609098	efficacy for gametocytocidal and transmission reducing activity with and without various low doses of tafenoquine	https://pubmed.ncbi.nlm.nih.gov/35544095/	Single Low Dose Tafenoquine to Reduce P. Falciparum Transmission in Mali (NECTAR2)	https://clinicaltrials.gov/study/NCT04609098	NECTAR2	COMPLETED	The purpose of this study is to assess the gametocytocidal and transmission reducing activity of dihydroartemisinin-piperaquine (DP) with and without various low doses of tafenoquine (TQ; 1.66mg/kg, 0.83mg/kg, or 0.415mg/kg). Outcome measures will include infectivity to mosquitoes at 2 and 7 days after treatment, gametocyte density throughout follow-up, and safety measures including haemoglobin d…	NO	Malaria, Falciparum	DRUG: Dihydroartemisinin/Piperaquine|DRUG: Tafenoquine 100mg [Arakoda]	Change in mosquito infectivity assessed through membrane feeding assays (day 7), The proportion of mosquitoes infected, assessed through membrane feeding and measured as oocyst prevalence in mosquitoes dissected on day 7 post feed, compared to baseline, 2 days (Days 0 & 7): 7 day span	Change in mosquito infectivity assessed through membrane feeding assays (days 2 and 14), The proportion of mosquitoes infected, assessed through membrane feeding and measured as oocyst prevalence in mosquitoes dissected on day 2 and 14 post feed, compared to baseline, 3 days (Days 0, 2, & 14): 14 day span|Mosquito infection density assessed through membrane feeding assays, Mosquito infection dens…		London School of Hygiene and Tropical Medicine		ALL	CHILD, ADULT	PHASE2	80	OTHER	INTERVENTIONAL	Allocation: RANDOMIZED|Intervention Model: PARALLEL|Masking: SINGLE (OUTCOMES_ASSESSOR)|Primary Purpose: TREATMENT	21905	2020-10-29	2020-12-02	2020-12-23	2020-10-30		2022-06-09	Malaria Research and Training Centre, Bamako, Mali
NCT02802813	primaquine efficacy after PPQ-DHA treatment for Pv clearance		P.Vivax Treatment Trial	https://clinicaltrials.gov/study/NCT02802813	Lao Pv	COMPLETED	This study aims to determine whether a 14 day course of 0.5 mg/kg/day primaquine can eliminate subclinical P. vivax infections detected by high volume ultra-sensitive PCR (uPCR).	NO	Plasmodium Vivax	DRUG: Dihydroartemisinin-piperaquine (DP) + Primaquine (PQ)|DRUG: Dihydroartemisinin-piperaquine (DP) + Primaquine (PQ) placebo	The incidence rate of P. vivax parasitaemia in G6PD-normal participants, the incidence rate will be detected by uPCR, over 12 months	Time to P. vivax clearance, Detected by uPCR, 12 months|The frequency of recurrent vivax infections (clinical and sub-clinical), 12 months|The follow-up period required to detect a statistically significant difference in the frequency of recurrent subclinical P. vivax infections between treated and untreated participants, measured by uPCR, 12 months|Number of participants with treatment related A…		University of Oxford	Mahidol Oxford Tropical Medicine Research Unit	ALL	CHILD, ADULT, OLDER_ADULT	PHASE1|PHASE2	41	OTHER	INTERVENTIONAL	Allocation: RANDOMIZED|Intervention Model: PARALLEL|Masking: SINGLE (PARTICIPANT)|Primary Purpose: TREATMENT	LOMWRU1601	2016-06-14	2018-06-15	2018-06-15	2016-06-16		2022-03-02	Lao-Oxford-Mahosot Hospital-Wellcome Trust Research Unit, Vientiane, Lao People's Democratic Republic
NCT02940756	treatment efficacy in children		Efficacy and Safety of Artemisinin-based Combination Treatments in the Democratic Republic of the Congo	https://clinicaltrials.gov/study/NCT02940756	TETRDC2016	COMPLETED	The Democratic Republic of the Congo (DRC) is among the countries most affected by malaria in Sub-Saharan Africa. Condidering its size and the geographic position, the DRC is meant to play a major role in the malaria control in the region. The National Malaria Control program recommends artemisinin-based combination treatments (ACTs), in particular artesunate-amodiaquine or artemether-lumefrantri…	NO	Malaria	DRUG: artesunate-amodiaquine|DRUG: artemether-lumefantrine|DRUG: Dihydroartemisinine-piperaquine	PCR-adjusted efficacy, the proportion of children with PCR adequate clinical and parasitological response, day 42	PCR-unadjusted efficacy, the proportion of children with treatment failure: all treatment failures detected during the follow-up, regardless of genotyping, day 42|K-13 propeller polymorphisms, the proportion of mutations in portions of P. falciparum gene encoding kelch(K-13)-propeller domains (confering resistance to artemisinin), day 42|incidence of adverse events, monitoring of all adverse even…		Ministry of Public Health, Democratic Republic of the Congo		ALL	CHILD	PHASE4	1615	OTHER_GOV	INTERVENTIONAL	Allocation: RANDOMIZED|Intervention Model: PARALLEL|Masking: NONE|Primary Purpose: TREATMENT	ASAQ-LA-DHAPQP 2015 DRC	2017-03-15	2018-01-02	2018-01-02	2016-10-21		2018-01-03	Centre de santé Bolenge, Bolenge, Equateur, Congo, The Democratic Republic of the|Centre de Santé Lupidi 1, Kapolowe, Haut-Katanga, Congo, The Democratic Republic of the|Centre de Santé de Référence Mikalayi, Kazumba, Kasai Central, Congo, The Democratic Republic of the|Centre Evangélique de Coopération, Kimpese, Kongo Central, Congo, The Democratic Republic of the|Centre de Santé de Référence Ru…
NCT01930331	treatment efficacy versus artemisinin/naphthoquine		Safety, Tolerability, Pharmacokinetics and Efficacy of ARCO	https://clinicaltrials.gov/study/NCT01930331		COMPLETED	Phase IV, single center, 2 arms randomized controlled, open label study. Study will be conducted over a period of 42 days to determine the safety, tolerability, pharmacokinetics and efficacy of ARCO.	NO	Plasmodium Falciparum|Malaria, Falciparum	DRUG: artemisinin/naphthoquine|DRUG: dihydroartemisinin/piperaquine phosphate	Number of reported non serious and serious adverse events, Up to 6 Weeks	12-lead ECG recordings: Heart rate, PR interval, QRS duration, QT interval, QTc (Fridericia and Bazett corrections), any T wave or U-wave morphology., For ARCO treatment arm (which will only receive a single dose of ARCO treatment), Holter recording will start 15 minutes before the dose of ARCO, and it will run continuously during 12 hours post dosing. For Eurartesim treatment arm (which will rec…	Frequency of abnormal safety laboratory parameters (hematology, clinical chemistry, urinalysis and coagulation) and clinical parameters (blood pressure, pulse rate, temperature), weekly up to 6 weeks	Ifakara Health Institute		ALL	CHILD, ADULT	PHASE4	60	OTHER	INTERVENTIONAL	Allocation: RANDOMIZED|Intervention Model: SINGLE_GROUP|Masking: NONE|Primary Purpose: TREATMENT	IHI	2014-01-07	2014-07-27	2015-06-01	2013-08-28		2018-03-14	Ifakara Health Institute, Bagamoyo, 74, Tanzania
NCT05060198	treatment efficacy in children	https://pubmed.ncbi.nlm.nih.gov/36036611/	Therapeutic Efficacy Study of AL and DP in Western Kenya	https://clinicaltrials.gov/study/NCT05060198		COMPLETED	Artemether-lumefantrine (AL) was adopted as first-line antimalarial therapy in Kenya in 2006, and dihydroartemisinin-piperaquine (DP) as the second-line therapy in 2010. In order to monitor the efficacy and potential development of resistance of Plasmodium falciparum parasites to these two drugs, we will conduct an in-vivo study to monitor the efficacy of these antimalarial therapies. A standardi…	NO	Malaria,Falciparum	DRUG: Artemether-lumefantrine (AL)|DRUG: Dihydroartemisinin-piperaquine (DP)	Adequate clinical and parasitological response (ACPR) - AL, Absence of parasitemia on day 28 for AL, irrespective of axillary temperature, in patients who did not previously meet any of the criteria of early treatment failure, late clinical failure or late parasitological failure., 28 days|Adequate clinical and parasitological response (ACPR) - DP, Absence of parasitemia on day 42 for DP, irrespe…	Change in hemoglobin over time, Change in hemoglobin, 42 days|ACPR by baseline parasite density, Treatment efficacy stratified by baseline parasite density, 42 days|Reinfection incidence rates and rate ratios by study arm, preventable fraction (AL), Incidence rates calculated as number of reinfections per follow up period (28 days), by study arm; rate ratios by study arm, at 28 days; preventable …		Kenya Medical Research Institute	Centers for Disease Control and Prevention	ALL	CHILD	NA	340	OTHER	INTERVENTIONAL	Allocation: RANDOMIZED|Intervention Model: PARALLEL|Masking: NONE|Primary Purpose: TREATMENT	2857	2016-06-17	2017-03-13	2020-12-31	2021-09-29		2021-09-29
NCT05980156	prevention intermittent preventive treatment strategies in student	https://pubmed.ncbi.nlm.nih.gov/33222799/	Comparing Chemoprevention Drugs for School-based Malaria Control	https://clinicaltrials.gov/study/NCT05980156		COMPLETED	This is an individually randomized, controlled, single blind three arm clinical trial of malaria chemoprevention strategies Arm 1: Intermittent preventive treatment with dihydroartemisinin-piperaquine (IPT-DP). Arm 2: Intermittent preventive treatment with sulfadoxine-pyrimethamine (SP) plus chloroquine (CQ) (IPT-SPCQ). Arm 3: Control - students will receive standard of care (no preventive treatm…	NO	Malaria,Falciparum|Anemia in Children	DRUG: Dihydroartemisinin-Piperaquine|DRUG: Chloroquine|DRUG: Sulfadoxine pyrimethamine	Number of participants with P. falciparum infection, detected by polymerase chain reaction (PCR, binary), 6-8 weeks after the last intervention	Number of participants with anemia, World Health Organization age-sex definitions (binary), 6-8 weeks after the last intervention|Mean hemoglobin concentration, g/dL (continuous), 6-8 weeks after the last intervention|Total parasite density, log transformed (continuous), 6-8 weeks after the last intervention|Rate of clinical malaria, cumulative incidence, through study completions, approximately …		University of Maryland, Baltimore	Kamuzu University of Health Sciences|Doris Duke Charitable Foundation	ALL	CHILD, ADULT, OLDER_ADULT	PHASE4	646	OTHER	INTERVENTIONAL	Allocation: RANDOMIZED|Intervention Model: PARALLEL|Masking: SINGLE (OUTCOMES_ASSESSOR)|Primary Purpose: PREVENTION	HP-00098250v3	2023-02-13	2023-07-28	2023-07-28	2023-08-07		2023-08-07	Kamuzu University of Health Sciences, Blantyre, Malawi
NCT05829187	efficacy with primaquine in Pf gametocytes reduction		Momordica Charantia and Dihydroartemisinin-piperaquined-primaquine for Uncomplicated Plasmodium Falciparum Malaria Patients in Southwest Sumba Regency	https://clinicaltrials.gov/study/NCT05829187	MCHUPF	COMPLETED	Currently, the first-line combination of artemisinin, piperaquine and prima-quine is quite effective in controlling malaria, however, the threat of spread of drug-resistant parasites has been reported. A study is conducted to assess the efficacy and safety extract of bitter melon (Momordica charantia/MC) regimens compared to the combination of dihydroartemisinin piperaquine primaquine (DHP+PQ) on…	NO	Uncomplicated Plasmodium Falciparum	DRUG: Dihydroartemisinin|DRUG: Piperaquine|DRUG: Primaquine|DRUG: Momordica Charantia Extract	development of sexual and asexual stages of Plasmodium falciparum, Finger prick blood samples are collected for malaria blood smear. Thick and thin blood smear were stained with 3% giemsa solution for 45 minutes and were read under binocular microscope with 1,000x magnification, 28 day post treatment	Parasite clearence times, parasite reduction ratio, 28-days|Fever clearence time, time taken for the axilla temperature to fall below 37.5°C in patients who were febrile at inclusion, 28 days|Number of adverse event, 28 days	Measure imunomodulator Effect, Measuring the immunomodulatory effect by measuring the levels of TNF alpha and interferon gamma cytokines before and after the treatment intervention 1 x 24 hours, 1x24 hour before and after treatment	Syamsudin Abdillah,Ph.D, Pharm D	Apt. Dian Yudianto; Dr. dr Erni J. Nelwan, Sp.PD, Ph.D; Apt.Hesty Utami Ramadaniati, M.Clin, Pharm, Ph.D	ALL	ADULT	PHASE2	36	OTHER	INTERVENTIONAL	Allocation: RANDOMIZED|Intervention Model: PARALLEL|Masking: SINGLE (PARTICIPANT)|Primary Purpose: TREATMENT	B-056/FI2/KEPK/TL.00/10/2022	2022-11-01	2022-12-31	2022-12-31	2023-04-25		2023-05-16	Kori Puskesmas, Tambolaka, East Nusa Tenggara, 87255, Indonesia
NCT02461186	treatement efficacy versus arterolane-piperaquine stratified for the presence of "K13" mutation		Arterolane-PQP Versus DHA-PQP in Uncomplicated Falciparum Malaria in Eastern Myanmar	https://clinicaltrials.gov/study/NCT02461186		WITHDRAWN	Emerging resistance to artemisinins and their partner drugs severely threatens the treatment of falciparum malaria in Myanmar with artemisinin combination therapies. To inform drug policy, it is crucial to evaluate alternative antimalarial treatments. The investigators here propose a randomized clinical trial comparing parasite clearance parameters and efficacy of 3 days arterolane-piperaquine wi…	NO	Uncomplicated Falciparum Malaria|Artemisinin-resistant	DRUG: Arterolane maleate-piperaquine phosphate (Synriam)|DRUG: Dihydroartemisinin-piperaquine phosphate (Duocotexin)	Peripheral blood parasite half-life, Peripheral blood parasite half-life of the linear portion of the natural logarithm parasite clearance curve in patients with parasitaemia at inclusion \>10,000 parasites/µL, 2 years	42 day PCR corrected adequate clinical and parasitological response (ACPR), 42 days		University of Oxford	Mahidol Oxford Tropical Medicine Research Unit|Department of Medical Research, Lower Myanmar	ALL	ADULT, OLDER_ADULT	PHASE2|PHASE3	0	OTHER	INTERVENTIONAL	Allocation: RANDOMIZED|Intervention Model: PARALLEL|Masking: NONE|Primary Purpose: TREATMENT	BAKMAL1501	2015-06-01	2017-06-01	2017-06-01	2015-06-03		2015-11-03
NCT02909712	safety in pregnancy		Cardiac Safety of Dihydroartemisinin-Piperaquine Amongst Pregnant Women in Tanzania	https://clinicaltrials.gov/study/NCT02909712		COMPLETED	Sulfadoxine-pyrimethamine (SP) is currently recommended by the World Health Organization for use as intermittent preventive treatment against malaria in pregnancy (IPTp) in areas of moderate to high malaria transmission. However, in some locales malaria parasites have lost sensitivity to SP, compromising its protective effect. Dihydroartemisinin-piperaquine (DP) is a candidate replacement for SP.…	NO	Malaria|Pregnancy Malaria|Cardiotoxicity|Cardiac Safety|Parasitemia	DRUG: sulfadoxine-pyrimethamine (SP)|DRUG: dihydroartemisinin-piperaquine (DHA-PQP)	Mean QTcF/QTcB change from baseline and proportion of pregnant women treated with DHA-PQP who experienced changes in RR, HR, PR, QRS, QT, QTcF and QTcB measurements from Day 0 pre-dose to Day 2 post-dose., Measured on day 2 post-dose|Mean QTcF/QTcB change from baseline and proportion of pregnant women treated with DHA-PQP who experience changes in QT, QTcF and QTcB measurements from Day 0 pre-dos…	Proportion of pregnant women treated with DHA-PQP/SP with and without asymptomatic parasitaemia who experienced clinical symptoms that could be related with a cardiac arrhythmia., Clinical assessment, Measured on day 28 post-dose|Mean QTcF/QTcB change from baseline and proportion of pregnant women treated with SP who experience changes in QT, QTcF and QTcB measurements from Day 0 pre-dose to Day …		London School of Hygiene and Tropical Medicine	Kilimanjaro Christian Medical Centre, Tanzania|National Institute for Medical Research, Tanzania	FEMALE	ADULT	PHASE2	201	OTHER	INTERVENTIONAL	Allocation: RANDOMIZED|Intervention Model: PARALLEL|Masking: SINGLE (OUTCOMES_ASSESSOR)|Primary Purpose: BASIC_SCIENCE	ITDCZF16	2016-09-01	2020-01-01	2020-02-01	2016-09-21		2021-02-02	Handeni District Hospital, Handeni, Tanga Region, Tanzania
NCT02612545	treatment efficacy TRI DHA-PPQ+ mefloquine		Efficacy, Safety, and Tolerability of Dihydroartemisinin-piperaquine + Mefloquine Compared to Dihydroartemisinin-piperaquine or Artesunate-mefloquine in Patients With Uncomplicated Falciparum Malaria in Cambodia	https://clinicaltrials.gov/study/NCT02612545		COMPLETED	Background: Malaria is an illness caused by a parasite that enters people s bodies when a mosquito bites them. It can cause fevers, headaches, body aches, and weakness. If not treated, it can make some people very ill. Malaria can be cured. A mix of 2 drugs that has worked well in the past is not working as well in some parts of Cambodia. Researchers want to see if a mix of 3 drugs works better a…	NO	Acute Falciparum Malaria	DRUG: Dihydroartemisinin-piperaquine (DHA-PPQ)|DRUG: Mefloquine (MQ)	Compare the efficacy of TACT versus ACT, as defined by an adequate clinical and parasitological response (ACPR), defined as: absence of parasitemia on Day 42 (detected by blood smear, not PCR), irrespective of tympanic temperature, in subjects w..., Day 42 post enrollment	Compare parasite and fever clearance rates/times following TACT versus ACT, Days 0-6 post enrollment|Compare the safety and tolerability of TACT versus ACT, Day 0-6 post enrollment|Compare ECG QTc prolongation following TACT versus ACT, Days 0-2 post enrollment		National Institute of Allergy and Infectious Diseases (NIAID)		ALL	CHILD, ADULT, OLDER_ADULT	PHASE1	216	NIH	INTERVENTIONAL	Allocation: RANDOMIZED|Intervention Model: PARALLEL|Masking: NONE|Primary Purpose: TREATMENT	999916023|16-I-N023	2015-11-20	2018-10-12	2019-10-08	2015-11-24		2019-10-10	National Center for Parasitology, Entomology, and Malaria Controk, Ministry of H, Phnom Penh, Cambodia
NCT02434952	safety of adding low dose primaquine		Safety and Tolerability of Low Dose Primaquine	https://clinicaltrials.gov/study/NCT02434952		COMPLETED	In Cambodia, falciparum is becoming more difficult to treat because drugs are becoming less effective. The investigators can help to try to prevent the spread of this resistant malaria by adding a drug that will make it more difficult for the mosquito to drink up the malaria in people's blood. If the mosquito cannot drink up the malaria, then the malaria cannot develop in the mosquito so it will …	NO	Malaria, Falciparum|G6PD Deficiency	DRUG: Dihydroartemisinin piperaquine (DHA PP)|DRUG: Primaquine	Haemoglobin concentration, Compare haemoglobin concentrations in g/dL between the G6PD deficient arm given DHA PP plus primaquine, and the G6PD normal arm receiving the same regimen, Day 7	Determine G6PD enzyme activity, Quantitative G6PD testing among all participants using the G6PD enzyme assay from Trinity Biologicals, USA, yielding G6PD enzyme results in U/g Hb., Day 0|Assess usefulness of field adapted WHO haemoglobin colour card vs. Hemocue, Comparison of quantitative (HemoCue, g/dL HB) and qualitative (WHO haemolglobin colour card) estimates of haemoglobin concentration, Day…		Malaria Consortium	National Centre for Parasitology, Entomology and Malaria Control, Cambodia|Institute Pasteur, Cambodia|World Health Organization|Centers for Disease Control and Prevention	ALL	CHILD, ADULT, OLDER_ADULT	PHASE4	109	OTHER	INTERVENTIONAL	Allocation: RANDOMIZED|Intervention Model: PARALLEL|Masking: NONE|Primary Purpose: TREATMENT	015NECHR	2014-10-01	2016-07-01		2015-05-06		2016-08-23	Ratanakiri Provincial Hospital, Ratanakiri, Cambodia
NCT06036030	efficacy MCE PMQ		Combination Momordica Charantia Extract and Primaquine Againts Plasmodium Falciparum Uncomplicated and Plasmodium Vivax Uncomplicated Treatment in Manokwari, West Papua	https://clinicaltrials.gov/study/NCT06036030	MCMPFPB	COMPLETED	Comparing the efficacy of the combination treatment of bitter melon fruit extract (Momordica charantia) with primaquine (MC+PQ) against the combination of dihydroartemisinin + piperaquine + primaquine (DHP+PQ) on patients with Plasmodium falciparum and Plasmodium vivax without complications in Manokwari, West Papua, Indonesia. The research was conducted from January 2019 to April 2019 at Manokwar…	NO	Malaria,Falciparum|Malaria, Vivax|Malaria|Infections|Uncomplicated Malaria|Uncomplicated Plasmodium Falciparum	DRUG: Dihydroartemisinin|DRUG: Piperaquine|DRUG: Primaquine|OTHER: Momordica Charantia Extract	development of sexual and asexual stages of Plasmodium falciparum, Finger prick blood samples are collected for malaria blood smear. Thick and thin blood smear were stained with 3% giemsa solution for 45 minutes and were read under binocular microscope with 1,000x magnification, 0, 14, 28, and 42 days post-treatment	Parasite clearence times, parasite reduction ratio, 0, 14, 28, and 42 days post-treatment|Fever clearance time, time taken for the axilla temperature to fall below 37.5°C in patients who were febrile at inclusion, 0, 14, 28, and 42 days post-treatment	Hemoglobin measurement, Hematological study, measure in g/dl, 0, 14, 28, and 42 days post-treatment|Erytrocytes measurement, Hematological study, measure in 10\^6/mm³, 0, 14, 28, and 42 days post-treatment|Hematocrits measurement, Hematological study, measure in %, 0, 14, 28, and 42 days post-treatment|Thrombocytes measurement, Hematological study, measure in 10\^3/mm³, 0, 14, 28, and 42 days pos…	Syamsudin Abdillah,Ph.D, Pharm D	Cipto Mangunkusumo Hospital|PT Natura Nuswantara Nirmala	ALL	CHILD, ADULT	PHASE2	50	OTHER	INTERVENTIONAL	Allocation: RANDOMIZED|Intervention Model: PARALLEL|Masking: NONE|Primary Purpose: TREATMENT	MCMPFPB2019	2019-01-11	2019-04-16	2019-04-16	2023-09-13		2023-09-13	Manokwari Regional General Hospital, Manokwari, West Papua, Indonesia
NCT05426434	Intermittent preventive treatment during pregnancy		Sulfadoxine-pyrimethamine Plus Dihydroartemisinin-piperaquine for Intermittent Preventive Treatment in Pregnancy	https://clinicaltrials.gov/study/NCT05426434	SAPOT	ACTIVE_NOT_RECRUITING	This trial tests the hypothesis that intermittent preventive treatment in pregnancy (IPTp) with sulfadoxine-pyrimethamine (SP) plus dihydroartemisinin-piperaquine (DP) significantly reduces the risk of malaria infection (primary outcome) and adverse birth outcomes (key secondary outcome) in an endemic area of Papua New Guinea (PNG), compared to IPTp with SP alone (the current standard of care). T…	NO	Malaria|Malaria in Pregnancy|Pregnancy Related	DRUG: Dihydroartemisinin-Piperaquine (DP)|DRUG: Sulfadoxine pyrimethamine (SP)	Malaria infection in pregnancy, 'Malaria infection in pregnancy' is a composite outcome, defined as one or more episode of P. falciparum and/or P. vivax infection, detected by microscopy and/or qPCR in peripheral blood or placental blood, or P. falciparum and/or P. vivax infection, detected as active infection on placental histology. The surveillance period will run from two weeks after the first…	Adverse pregnancy outcome, Composite adverse birth outcome is defined as the occurrence of any of the following: * Spontaneous miscarriage: Fetal loss \<28 weeks of gestational age * Stillbirth: Infant born deceased at ≥28 weeks of gestational age * Low birth weight (LBW): Live birth with birth weight \<2,500 grams * Preterm birth (PTB): Live birth \<37 weeks gestational age * Small-for-gestation…		Menzies School of Health Research	Papua New Guinea Institute of Medical Research|University of Melbourne|Curtin University|Liverpool School of Tropical Medicine	FEMALE	CHILD, ADULT, OLDER_ADULT	PHASE3	1172	OTHER	INTERVENTIONAL	Allocation: RANDOMIZED|Intervention Model: PARALLEL|Masking: QUADRUPLE (PARTICIPANT, CARE_PROVIDER, INVESTIGATOR, OUTCOMES_ASSESSOR)|Primary Purpose: PREVENTION	2021-4107	2022-08-31	2025-02-01	2025-12-01	2022-06-22		2024-08-29	Papua New Guinea Institute of Medical Research, Madang, Madang Province, 511, Papua New Guinea
NCT04158713	Intermittent preventive treatment during pregnancy		Improving PRegnancy Outcomes With PReVEntive Therapy in Africa-2 (IMPROVE-2)	https://clinicaltrials.gov/study/NCT04158713	IMPROVE-2	COMPLETED	2.3.3 Short technical protocol summary Background: Pregnant women represent a vulnerable population for malaria. HIV-infected women are particularly at risk. In HIV-infected pregnant women, WHO recommends daily cotrimoxazole (CTX), an antifolate drug, for malaria chemoprevention and prophylaxis against opportunistic infection. However, there is cross-resistance with sulphadoxine-pyrimethamine (SP…	NO	Pregnancy; HIV; Malaria	DRUG: Intermittent Preventive Therapy with Dihydroartemisinin-Piperaquine	Cumulative incidence of malaria infection, The primary outcome will be the cumulative incidence of malaria infection detected from 2 weeks after the first day of the first dose of the first course to delivery inclusive, defined as the presence of peripheral (maternal) or placental (maternal) Plasmodium infection detected by either molecular diagnostics (henceforth referred to as PCR), microscopy,…	Efficacy of the intervention on the following listed secondary outcomes, 1. Incidence of malaria infection 2. The individual components of the composite malaria infection endpoints 3. Incidence of clinical malaria. 4. Malaria infection at delivery 5. Placental malaria by histology (active, past, and active and past infections pooled) 6. Placental malaria by any measure 7. Maternal peripheral mala…		Liverpool School of Tropical Medicine	Kenya Medical Research Institute|Kamuzu University of Health Sciences|Kenya National AIDS & STI Control Programme|KEMRI-Wellcome Trust Collaborative Research Program|Centers for Disease Control and Prevention|University of Copenhagen|University of Cape Town|University of Massachusetts, Worcester|University of Toronto|University of Melbourne|CardiaBase	FEMALE	CHILD, ADULT, OLDER_ADULT	PHASE3	898	OTHER	INTERVENTIONAL	Allocation: RANDOMIZED|Intervention Model: PARALLEL|Masking: QUADRUPLE (PARTICIPANT, CARE_PROVIDER, INVESTIGATOR, OUTCOMES_ASSESSOR)|Primary Purpose: PREVENTION	17-005	2019-11-11	2022-04-15	2022-08-30	2019-11-12		2023-08-22	Kenya Medical Research Institute, Kisumu, 40100, Kenya	Study Protocol, https://cdn.clinicaltrials.gov/large-docs/13/NCT04158713/Prot_000.pdf|Statistical Analysis Plan, https://cdn.clinicaltrials.gov/large-docs/13/NCT04158713/SAP_001.pdf
NCT02184637	PK with tafenoquine		A Study to Evaluate the Pharmacokinetics of a Single Dose of Tafenoquine Co-administered With Either Artemether + Lumefantrine or Dihydroartemisinin + Piperaquine Tetraphosphate	https://clinicaltrials.gov/study/NCT02184637		COMPLETED	This will be a single-centre, 5-cohort, randomized open-label, parallel-group study in healthy volunteer subjects. This study aims to provide sufficient pharmacokinetic (PK) evidence to support the safe usage of Tafenoquine (TQ) in studies and markets where the Artemisinin-based Combination Therapies (ACTs) are the standard of care for patients with Plasmodium vivax malaria (i.e., co administrati…	NO	Malaria, Vivax	DRUG: Tafenoquine|DRUG: Dihydroartemisinin + Piperaquine tetraphosphate|DRUG: Artemether + Lumefantrine	Ratios of Geometric mean (90% [confidence interval] CI) for DHA+PQP AUC and Cmax for treatment groups: Cohort 1 (TQ + DHA+PQP) versus (vs.) cohort 3 (DHA+PQP), Blood samples will be collected on Day 1 (Pre-dose, 1, 2, 4, 6, 12 hours), Day 2 (24 hours), Day 3 (48, 48.5, 49, 49.5, 50, 51, 52, 54, 56, 60 hours), Day 4 (72 hours), Days 7, 14, 21, 28 and 56., Up to Day 56|Ratios of geometric mean [90%…	Pharmacokinetic endpoints including changes in time to Cmax (Tmax) and apparent terminal phase half-life (t½) for TQ, as data permit., Up to Day 56|Pharmacokinetic endpoints including changes in Tmax and t½ for each of the ACTs, as data permit., Up to Day 56|Changes in safety laboratory measures (including haemoglobin change from baseline [mean of pre-dose and Day-1 results]), Laboratory assessme…		GlaxoSmithKline	Medicines for Malaria Venture	ALL	ADULT, OLDER_ADULT	PHASE1	120	INDUSTRY	INTERVENTIONAL	Allocation: RANDOMIZED|Intervention Model: PARALLEL|Masking: NONE|Primary Purpose: TREATMENT	200951	2014-07-31	2015-04-08	2015-04-08	2014-07-09		2017-07-13	GSK Investigational Site, Baltimore, Maryland, 21225, United States
NCT05340153	treatment efficacy in children		Efficacy and Safety of Artemether-Lumefantrine and Dihydroartemisinin-Piperaquine in Cameroon	https://clinicaltrials.gov/study/NCT05340153		UNKNOWN	Malaria is an infectious disease transmitted by the bite of an infected female anopheles mosquito. The most vulnerable group that bears the highest disease burden includes children less than five years and pregnant women. Artemether-lumefantrine (AL) has been used for the treatment of uncomplicated Plasmodium falciparum in Cameroon since 2006. In 2020, the government of Cameroon also adopted the …	NO	Malaria	DRUG: Artemether-Lumefantrine Drug Combination|DRUG: Dihydroartemisinin-Piperaquine drug combination	The number of participants with treatment success and adverse events following treatment with AL and DHA-PPQ in children infected with uncomplicated P. falciparum malaria., Eligible children for whom parent/guardian informed consents are obtained will be randomized to receive either artemether-lumefantrine (group A) or dihydroartemisinin-piperaquine (group B) in the ratio of 1:1., 10 months	The proportion of patients with early treatment failure, late clinical failure, late parasitological failure or an adequate clinical and parasitological response as indicators of efficacy according to the WHO 2009 guidelines., Eligible children for whom parent/guardian informed consents are obtained will be randomized to receive either artemether-lumefantrine (group A) or dihydroartemisinin-piper…		University of Yaounde 1	Biotechnology Center (BTC), University of Yaounde I, Cameroon|National Malaria Control Program (NMCP), Cameroon|Association Camerounaise pour le Marketing Social (ACMS), Cameroon|Impact Malaria, Cameroon	ALL	CHILD	PHASE4	184	OTHER	INTERVENTIONAL	Allocation: RANDOMIZED|Intervention Model: PARALLEL|Masking: NONE|Primary Purpose: TREATMENT	AAAL002/PMI/CMR	2022-04-11	2022-12-31	2022-12-31	2022-04-22		2022-04-22
NCT02653898	monthly chemoprevention in military Forces	https://pubmed.ncbi.nlm.nih.gov/30326952/	Malaria Elimination Pilot Study in Military Forces in Cambodia	https://clinicaltrials.gov/study/NCT02653898		UNKNOWN	Antimalarial drug resistance has reached critical levels on the Thai-Cambodian border. Many have begun advocating for concerted malaria elimination efforts in Cambodia. However, there is currently no consensus on how malaria elimination is to be achieved with the tools available. In this study, the investigators will conduct operational research with the Royal Cambodian Armed Forces (RCAF) and Na…	NO	Malaria|Parasitic Diseases	DRUG: DHA-PIP|DRUG: Primaquine|DRUG: Artesunate + Mefloquine|DRUG: Permethrin (Insecticide treated uniform)	The absolute risk reduction based on the proportion of subjects remaining malaria-free at the end of 6 months between the study arms as diagnosed by PCR-corrected malaria microscopy, 6 months	Overall rate of sexual stage infections at Months 1 through 6 in each arm based on a combined endpoint of light microscopy and PCR analysis for detection of gametocyte maturity., 6 months|Number of participants with abnormal lab values and/or Adverse Events that are related to the treatments in each arm, 6 months|Kaplan-Meier survival analysis of asexual and sexual blood stage at 28-day intervals…		Armed Forces Research Institute of Medical Sciences, Thailand	National Center for Parasitology, Entomology, and Malaria Control (CNM)|Ministry of National Defense, Royal Cambodian Armed Forces Department of Health	ALL	CHILD, ADULT, OLDER_ADULT	PHASE4	1050	OTHER_GOV	INTERVENTIONAL	Allocation: RANDOMIZED|Intervention Model: PARALLEL|Masking: NONE|Primary Purpose: PREVENTION	WR2211	2016-01-01	2016-08-01	2021-12-01	2016-01-13		2021-03-02	RCAF treatment facilities, Anlong Veng, Oddar Meancheay, Cambodia
NCT01755559	treatment efficacy in children	https://pubmed.ncbi.nlm.nih.gov/29370844/	Efficacy of Three ACTs for the Treatment of Falciparum Malaria in Maradi Niger	https://clinicaltrials.gov/study/NCT01755559		COMPLETED	Study treatments: * Artemether-lumefantrine * Artesunate-amodiaquine * Dihydroartemisinin-piperaquine Location: Maradi, Niger Principal Objective: To measure the clinical and parasitological efficacy of the three artemisinin combination therapies over a period of 42 days from the start of treatment and with polymerase chain reaction assay (PCR) adjustment. Secondary objectives: * To determine the…	NO	Malaria	DRUG: Artesunate-amodiaquine|DRUG: Dihydroartemisinin-piperaquine|DRUG: Artemether-lumefantrine	Adequate clinical and parasitological response, Absence of parasitaemia on day 42, irrespective of axillary temperature, in patients who did not previously meet any of the criteria of early treatment failure, late clinical failure or late parasitological failure., 42 days after treatement start	Early treatment failure, * General danger signs or signs of severe malaria on days 1, 2, or 3, in the presence of parasitaemia , or * Parasitaemia on day 2 higher than on day 0, irrespective of axillary temperature, or * Parasitaemia on day 3 with axillary temperature ≥ 37.5°C, or * Parasitaemia on day 3 ≥ 25% count on day 0 irrespective of axillary temperature., 1 to 3 days after tratment start|…		Epicentre	Centre de Recherche Médicale et Sanitaire (Cermes), Niamey	ALL	CHILD	PHASE4	663	OTHER	INTERVENTIONAL	Allocation: RANDOMIZED|Intervention Model: FACTORIAL|Masking: NONE|Primary Purpose: TREATMENT	Epicentre/Nig/2012/Palu3ACT	2013-06-01	2014-11-01	2014-11-01	2012-12-24		2015-11-30	Andoumé Health Centre, Maradi, Niger
NCT02324738	Pk/PD		Pharmacokinetic and Pharmacodynamic Study of Mefloquine and Dihydroartemisinin-Piperaquine in Healthy Subjects	https://clinicaltrials.gov/study/NCT02324738		COMPLETED	This is an open-label sequential pharmacokinetic study in 16 healthy glucose-6-phosphate dehydrogenase (G6PD) normal Thai subjects at Faculty of Tropical medicine, Mahidol university. The 16 subjects have already participated in a healthy volunteer studies in the past either i) Open-Label Study to Evaluate Potential Pharmacokinetic Interaction of Orally Administered primaquine and dihydroartemisi…	NO	Healthy	DRUG: Mefloquine and Dihydroartemisinin-piperaquine|OTHER: Wash-out period|DRUG: Mefloquine	Safety and tolerability parameters (including adverse events, clinical laboratory, and vital signs assessments), Safety and tolerability parameters, including adverse events, clinical laboratory, and vital signs assessments, in particular QTc prolongation for DHA-PQP in combination with mefloquine., approximately 4 months|Area under the curve and maximum concentration, Area under the concentratio…	Pharmacokinetic parameters ((i.e. elimination clearance (CL/F), terminal elimination half-life (t1/2) and apparent volume of distribution (Vd), Estimate pharmacokinetic parameters (i.e. elimination clearance (CL/F), terminal elimination half-life (t1/2) and apparent volume of distribution (Vd) for mefloquine, dihydroartemisinin and piperaquine when given alone and in combination., approximately 3…		University of Oxford		ALL	ADULT	PHASE4	16	OTHER	INTERVENTIONAL	Allocation: NA|Intervention Model: SINGLE_GROUP|Masking: NONE|Primary Purpose: TREATMENT	TMEC 14-069	2015-01-01	2015-05-01	2015-05-01	2014-12-24		2015-11-03	Faculty of Tropical Medicine, Bangkok, 10400, Thailand
NCT05294406	Intermittent preventive treatment during pregnancy		Intermittent Preventive Treatment With Dihydroartemisinin-piperaquine in Papua, Indonesia	https://clinicaltrials.gov/study/NCT05294406	STOPMiP-2	COMPLETED	Malaria in pregnancy is a major cause of maternal and neonatal death in Papua, Indonesia. A recent trial in Papua showed that monthly intermittent preventive treatment (IPTp) with the long-acting artemisinin-based combination dihydroartemisinin-piperaquine (DP) among pregnant women in the second and third trimester was safe, tolerable and more efficacious than the current policy of single screeni…	NO	Malaria in Pregnancy	DRUG: Intermittent preventive treatment in pregnancy (IPTp) with dihydroartemisinin-piperaquine	Adherence in pregnant women, The proportion of pregnant women who receive the first dose of IPTp-DP by DOT at ANC clinic and have the correct number of DP tablets for subsequent doses on exiting, who when visited at home verify they have completed the treatment (self report and pill counts), At study completion, an average of 10 months|Delivery effectiveness, The proportion of women attending ANC…			Liverpool School of Tropical Medicine	Gadjah Mada University|Indonesia-MoH|Yayasan Pengembangan Kesehatan dan Masyarakat Papua (Timika Research Facility)	ALL	CHILD, ADULT	PHASE4	2128	OTHER	INTERVENTIONAL	Allocation: NA|Intervention Model: SINGLE_GROUP|Masking: NONE|Primary Purpose: PREVENTION	21-054	2022-02-07	2023-12-31	2023-12-31	2022-03-24		2024-03-15	Yayasan Pengembangan Kesehatan dan Masyarakat Papua, Timika, Papua, 99910, Indonesia
NCT02315690	mass treatment		Evaluation of Reactive Focal Mass Drug Administration for Malaria Elimination in Swaziland	https://clinicaltrials.gov/study/NCT02315690	fMDA	COMPLETED	This is a cluster randomised controlled trial comparing the impact of two community based malaria interventions: reactive case detection (RACD) vs reactive targeted presumptive treatment (focal mass drug administration, fMDA) on the incidence of malaria in Swaziland.	NO	Malaria	DRUG: dihydroartemisinin-piperaquine (DHAp)|PROCEDURE: reactive case detection	Incidence of malaria cases, Cumulative incidence of malaria cases by locality, 2 years	Seroprevalence, Prevalence of antibody response to markers of recent malaria exposure in target areas, during end line survey after intervention data collection completed|Prevalence, Prevalence of infection by loop mediated isothermal amplification (LAMP) in target areas, during end line survey after intervention data collection completed|Coverage, Proportion of persons residing within approximat…		University of California, San Francisco	Ministry of Health, Swaziland|Clinton Health Access Initiative, Eswatini|University of Texas	ALL	CHILD, ADULT, OLDER_ADULT	PHASE3	4000	OTHER	INTERVENTIONAL	Allocation: RANDOMIZED|Intervention Model: SINGLE_GROUP|Masking: NONE|Primary Purpose: TREATMENT	Swaziland fMDA	2015-09-01	2017-07-01	2017-07-01	2014-12-12		2021-09-05	Swaziland Ministry of Health, Mbabane, Swaziland	Study Protocol, Statistical Analysis Plan, and Informed Consent Form, https://cdn.clinicaltrials.gov/large-docs/90/NCT02315690/Prot_SAP_ICF_001.pdf
NCT04767217	treatment efficacy in children		Malaria Therapeutic Efficacy Study, Rwanda	https://clinicaltrials.gov/study/NCT04767217		COMPLETED	WHO recommends that Therapeutic Efficacy Studies (TES) for 1st and 2nd line antimalarial medicines should be routinely carried out and data made available for decision-making due to the threat of emergence and spread of artemisinin resistance in malaria-endemic countries, especially in Africa. In line with this WHO recommendation, Rwanda Ministry of Health (MOH) is conducting the TES to determine…	NO	Uncomplicated Malaria	DRUG: artemether-lumefantrine (ALN)|DRUG: dihydroartemisinin-piperaquine (DHA-PPQ)	Number of patients (in the artemether-lumefantrine arm) with clinical and parasitological cure (i.e. free of malaria symptoms and parasites) assessed clinically and via microscopy and rapid diagnostic test, By day 28 post-treatment|Number of patients (in the dihydroartemisinin-piperaquine arm) with clinical and parasitological cure (i.e. free of malaria symptoms and parasites) assessed clinically…	Number of patients (in the artemether-lumefantrine arm) that developed molecular markers of drug (artemisinin) resistance (assessed via phenotype tests), By day 28 post-treatment|Number of patients (in the dihydroartemisinin-piperaquine arm) that developed molecular markers of drug (artemisinin) resistance (assessed via phenotype tests), By day 42 post-treatment		Jhpiego	Ministry of Health, Rwanda|Centers for Disease Control and Prevention|United States Agency for International Development (USAID)	ALL	CHILD	PHASE4	528	OTHER	INTERVENTIONAL	Allocation: RANDOMIZED|Intervention Model: PARALLEL|Masking: NONE|Primary Purpose: TREATMENT	IRB00014153	2021-06-14	2023-12-08	2024-01-31	2021-02-23		2024-02-02	Bugarama health center, Bugarama, Rwanda|Masaka health center, Masaka, Rwanda|Rukara health center, Rukara, Rwanda
NCT06083688	prevention intermittent preventive treatment in children		Preventing Malaria in School Children to Protect the Whole Community in Rural Blantyre District, Malawi	https://clinicaltrials.gov/study/NCT06083688		RECRUITING	This is an individually randomized, controlled, single blind three arm clinical trial of malaria chemoprevention strategies Arm 1: Intermittent preventive treatment with dihydroartemisinin-piperaquine (IPT-DP). Arm 2: Intermittent preventive treatment with sulfadoxine-pyrimethamine (SP) plus amodiaquine (AQ) (IPT-SPAQ). Arm 3: Control - students will receive standard of care (no preventive treatm…	NO	Malaria,Falciparum|Anemia in Children	DRUG: Dihydroartemisinin-Piperaquine|DRUG: Chloroquine|DRUG: Sulfadoxine-pyrimethamine-amodiaquine	Number of participants with P. falciparum infection, detected by polymerase chain reaction (PCR, binary), 6-8 weeks after the last intervention|Number of participants with anemia, World Health Organization age-sex definitions (binary), 6-8 weeks after the last intervention|Rate of clinical malaria, cumulative incidence, through study completion (approximately 6 months), and 6 months following the…	Mean hemoglobin concentration, g/dL (continuous), 6-8 weeks after the last intervention|Literacy skills, Early grade reading assessment, 6-8 weeks after the last intervention|Math skills, Early grade math assessment, 6-8 weeks after the last intervention|Rate of school absenteeism among participants, Proportion of days absent among days where attendance is assessed, through study completion (appr…	Total parasite density, log transformed (continuous), 6-8 weeks after the last intervention	Liverpool School of Tropical Medicine	Kamuzu University of Health Sciences	ALL	CHILD, ADULT, OLDER_ADULT	PHASE4	1000	OTHER	INTERVENTIONAL	Allocation: RANDOMIZED|Intervention Model: PARALLEL|Masking: SINGLE (OUTCOMES_ASSESSOR)|Primary Purpose: PREVENTION	23-048	2024-10-14	2025-07-01	2025-12-01	2023-10-16		2024-10-18	Malaria Alert Centre, Blantyre, Malawi
NCT00373607	treatment efficacy	https://pubmed.ncbi.nlm.nih.gov/17971864/	Efficacy and Safety of Dihydroartemisinin/Piperaquine (Artekin®) for the Treatment of Uncomplicated Malaria in Peru	https://clinicaltrials.gov/study/NCT00373607		COMPLETED	In Peru, Mefloquine plus Artesunate (MAS3), is the current first line treatment for P. falciparum malaria in the Amazonian Region, and has proved its efficacy against multi-resistant P. falciparum parasites, but several side effects have been reported. Dihydroartemisinin-piperaquine (DHA-PPQ) is a new co-formulated and well tolerated ACT, increasingly used in Southeast Asia where it has proved to…	NO	Malaria	DRUG: Dihydroartemisin-piperaquine|DRUG: Mefloquine + Artesunate	Adequate Clinical and parasitological response, Day 63	Recrudescence, Day 63|Reinfections, day 63|SAE, Day 63|AE, Day 63		Institute of Tropical Medicine, Belgium		ALL	CHILD, ADULT	PHASE3	522	OTHER	INTERVENTIONAL	Allocation: RANDOMIZED|Intervention Model: PARALLEL|Masking: NONE|Primary Purpose: TREATMENT	ARTEKINPERU	2003-07-01	2005-07-01	2005-07-01	2006-09-08		2010-09-14
NCT04336189	Intermittent preventive treatment during pregnancy		Optimal Chemopreventive Regimens to Prevent Malaria and Improve Birth Outcomes in Uganda	https://clinicaltrials.gov/study/NCT04336189		COMPLETED	This trial tests the hypothesis that intermittent preventive treatment in pregnancy (IPTp) with sulfadoxine-pyrimethamine (SP) + dihydroartemisin-piperaquine (DP) will significantly reduce the risk of adverse birth outcomes compared to IPTp with SP alone or DP alone. This double-blinded randomized controlled phase III trial of 2757 HIV uninfected pregnant women enrolled at 12-20 weeks gestation w…	NO	Malaria	DRUG: Sulfadoxine-pyrimethamine (SP)|DRUG: Dihydroartemisinin-piperaquine (DP)	Risk of having a composite adverse birth outcome, Composite adverse birth outcome defined as the occurrence of any of the following: * Spontaneous abortion: Fetal loss at \< 28 weeks gestational age * Stillbirth: Infant born deceased at \> 28 weeks gestational age * Low Birth Weight (LBW): Live birth with birth weight \< 2500 gm * Preterm birth: Live birth at \< 37 weeks gestational age * Small-f…	Prevalence of individual composite adverse birth outcome, Composite adverse birth outcome defined as the occurrence of any of the following: * Spontaneous abortion: Fetal loss at \< 28 weeks gestational age * Stillbirth: Infant born deceased at \> 28 weeks gestational age * LBW: Live birth with birth weight \< 2500 gm * Preterm birth: Live birth at \< 37 weeks gestational age * SGA: Live birth wi…		Grant Dorsey, M.D, Ph.D.	National Institutes of Health (NIH)|Infectious Diseases Research Collaboration, Uganda	FEMALE	CHILD, ADULT, OLDER_ADULT	PHASE3	2757	OTHER	INTERVENTIONAL	Allocation: RANDOMIZED|Intervention Model: SEQUENTIAL|Masking: TRIPLE (PARTICIPANT, CARE_PROVIDER, INVESTIGATOR)|Primary Purpose: PREVENTION	DPSP	2020-12-28	2024-07-28	2024-07-28	2020-04-07		2024-08-20	Infectious Diseases Research Collaboration Clinic - Masafu Hospital, Masafu, Busia, Uganda
NCT04049916	transmission prevention		Pyronaridine-artesunate With Low Dose Primaquine for Preventing P. Falciparum Transmission	https://clinicaltrials.gov/study/NCT04049916	NECTAR1	COMPLETED	The purpose of this study is to assess the gametocytocidal and transmission reducing activity of pyronaridine-artesunate (PA) and dihydroartemisinin-piperaquine (DP) with and without a single low dose of primaquine (PQ; 0.25mg/kg). Outcome measures will include infectivity at 2 and 7 days after treatment, the duration of infectivity in the artemisinin combination therapy (ACT) only arms, and the …	NO	Malaria,Falciparum	DRUG: Pyronaridine Tetraphosphate/Artesunate|DRUG: Dihydroartemisinin/Piperaquine|DRUG: Primaquine Diphosphate	Change in mosquito infectivity assessed through membrane feeding assays (day 2), The proportion of mosquitoes infected, assessed through membrane feeding and measured as oocyst prevalence in mosquitoes dissected on day 2 post feed, compared to baseline, 2 days (day 0 & 2)	Change in mosquito infectivity assessed through membrane feeding assays (day 7), The proportion of mosquitoes infected, assessed through membrane feeding and measured as oocyst prevalence in mosquitoes dissected on day 7 post feed, compared to baseline, 2 days (day 0 & 7)|Mosquito infectivity assessed through membrane feeding assays - inter arm, Mosquito infection prevalence and density, assessed…		London School of Hygiene and Tropical Medicine	Malaria Research and Training Center, Bamako, Mali|Radboud University Medical Center	ALL	CHILD, ADULT	PHASE2|PHASE3	100	OTHER	INTERVENTIONAL	Allocation: RANDOMIZED|Intervention Model: PARALLEL|Masking: SINGLE (OUTCOMES_ASSESSOR)|Primary Purpose: TREATMENT	17507|INV-002098	2019-09-12	2020-01-07	2020-01-07	2019-08-08		2020-01-30	Malaria Research and Training Centre, Bamako, Mali|Radboud university medical center, Nijmegen, Netherlands
NCT01054248	treatment efficacy in pregnancy	https://pubmed.ncbi.nlm.nih.gov/34107963/	Randomised Trial of 3 Artemisinin Combination Therapy for Malaria in Pregnancy	https://clinicaltrials.gov/study/NCT01054248	DMA	COMPLETED	This is a randomised, open label trial, comparing standard dose of dihydroartemisinin-piperaquine (DP) with standard fixed artesunate-mefloquine regimen (MAS3) and with a longer regimen of artemether-lumefantrine (ALN+) in the treatment of uncomplicated malaria in pregnant women. The sample size is 335 women in each arm which would be 1005 women in total. Pregnant patients in 2nd and 3rd trimeste…	NO	Malaria	DRUG: dihydroartemisinin-piperaquine|DRUG: Artesunate-mefloquine|DRUG: arthemeter-lumefantrin	Cure rate defined as clearance of asexual parasites without recurrence within the period between treatment and delivery or a 63 day period, Day 63 or until delivery, whichever occurs later	Number of adverse events, Day 63|Biochemical and haematological changes, Day 28|Kinetic parameters of artesunate, mefloquine, piperaquine and lumefantrine, Day 42|Anaemia, Day 63|Gametocyte carriage, Day 63|Changes in the Reticulocyte counts, Day 63|Malaria infection rate at delivery and placental parasitaemia, Delivery|Pregnancy outcomes (abortions, low birth weight, premature birth, congenital …		University of Oxford		ALL	ADULT	PHASE3	511	OTHER	INTERVENTIONAL	Allocation: RANDOMIZED|Intervention Model: PARALLEL|Masking: SINGLE (PARTICIPANT)|Primary Purpose: TREATMENT	SMRU0905	2010-02-16	2016-09-01	2016-09-01	2010-01-22		2022-03-25	Shoklo Malaria Research Unit, Mae Sot, Tak, Thailand
NCT01288820	primaquine efficacy after PPQ-DHA treatment for Pv clearance		Study of ACTs Plus Primaquine for Uncomplicated Plasmodium Vivax Malaria	https://clinicaltrials.gov/study/NCT01288820	ACTPQ	COMPLETED	This randomized clinical trial will be conducted in subjects with uncomplicated Plasmodium vivax malaria during November 2010 to March 2012. The aim of the study is to compare the efficacy and safety of artesunate-amodiaquine plus primaquine (AS-AQ + PQ) and dihydroartemisinin-piperaquine plus primaquine (DHP + PQ) in uncomplicated vivax malaria. The significance of the study is to find alternati…	NO	Vivax Malaria	DRUG: Dihydroartemisinin/piperaquine + primaquine|DRUG: Artesunate-amodiaquine + primaquine	Assessment of cure rate of both arms AS-AQ + PQ and DHP+PQ, Evaluate the relative efficacy of the study drugs in providing parasite clearance over the observation period of 42 days., 42 days	To assess the effects of drugs on parasite clearance and malaria associated symptoms, Effect of drug trial on subsequent relapse of Plasmodium vivax. Gametocyte carriage rates. Gametocyte clearance time. Proportion of subjects with fever, parasitemia clearance and increase methemoglobin level. Hematological recovery. Proportion of subjects with hemolysis., 42 days		University of Oxford	Mahidol University|Indonesia-MoH	ALL	CHILD, ADULT, OLDER_ADULT	PHASE3	331	OTHER	INTERVENTIONAL	Allocation: RANDOMIZED|Intervention Model: PARALLEL|Masking: NONE|Primary Purpose: TREATMENT	BAKMAL1102	2011-01-01	2012-04-01	2012-04-01	2011-02-02		2013-08-29	Labuhan Batu Utara Regency Tanjung leidong village, North Sumatra, North Sumatera, Indonesia
NCT00527800	interaction with treatment HIV in children		Interactions Between HIV and Malaria in African Children	https://clinicaltrials.gov/study/NCT00527800	TCC	COMPLETED	This is a prospective cohort study where HIV-infected and uninfected children will be enrolled between 6 weeks and 9 months of age and followed to the age of 21 months. All HIV-infected children will be given trimethoprim-sulfamethoxazole (TMP-SMX) prophylaxis as of 6 weeks of age. HIV-uninfected children born to HIV-infected mothers will be given TMP/SMX prophylaxis for the duration of breastfee…	NO	Malaria|HIV Infections	DRUG: Dihydroartemisinin-piperaquine|DRUG: Artemether-lumefantrine|DRUG: Trimethoprim-sulfamethoxazole	Incidence of clinical episodes of malaria, over entire course of follow-up|Risk of treatment failure at Day 28 defined as any early treatment failure or late clinical/parasitological failure adjusted and unadjusted by genotyping to distinguish recrudescence (treatment failure due to drug resistance) and new infections, 28 days following each malaria treatment	Prevalence of mutations known to confer resistance to antifolate drugs in pretreatment samples from patients diagnosed with malaria, each time episode of malaria is diagnosed|Risk of adverse events, 28 days following each malaria treatment		University of California, San Francisco	Centers for Disease Control and Prevention|Makerere University|The AIDS Support Organization	ALL	CHILD	PHASE3	351	OTHER	INTERVENTIONAL	Allocation: RANDOMIZED|Intervention Model: FACTORIAL|Masking: NONE|Primary Purpose: TREATMENT	CDC- PEPFAR CoAg#U62P024421	2007-08-01	2013-03-01	2013-03-01	2007-09-11		2013-10-11	Tororo District Hospital, Tororo, Uganda
NCT05323721	prevention seasonal		Effectiveness and Chemoprevention Efficacy of Implementing Seasonal Malaria Chemoprevention in Karamoja Region, Uganda	https://clinicaltrials.gov/study/NCT05323721		ACTIVE_NOT_RECRUITING	To-date, seasonal malaria chemoprevention (SMC) has only been scaled up across the Sahel region of west and central Africa, primarily because of concerns over widespread resistance to sulfadoxine-pyrimethamine (SP) and amodiaquine (AQ) in east and southern Africa. There are increasing calls for this successful intervention to be used more widely and aggressively, including in areas of east and so…	NO	Malaria	DRUG: Sulfadoxine pyrimethamine and amodiaquine|DRUG: dihydroartemisinin-piperaquine	Malaria incidence, Malaria cases recorded through passive surveillance, Four months|Chemoprevention failure, As defined by qPCR positive parasites on day 28 for SPAQ and DP) or malaria slide positive parasites at any time from day 7, 1 month|Chemoprevention efficacy, As defined by drug concentrations on Day 7 and Day 28, 1 month	Anemia, Anemia as a sign of severe malaria, Four months|28 day malaria incidence, Uncomplicated malaria within first 28 days, 1 month		Malaria Consortium		ALL	CHILD	PHASE4	6805	OTHER	INTERVENTIONAL	Allocation: RANDOMIZED|Intervention Model: PARALLEL|Masking: NONE|Primary Purpose: PREVENTION	SMCUGPHASE2	2022-06-01	2022-11-01	2023-12-01	2022-04-12		2023-11-01	Amudat, Amudat, Karamoja, Uganda
NCT03671109	treatment impact in HIV		Improving Maternal heAlth by Reducing Malaria in African HIV Women	https://clinicaltrials.gov/study/NCT03671109	MAMAH	COMPLETED	Trial to evaluate the safety and efficacy of DHA-PPQ for Intermittent Preventive Treatment (IPTp) in HIV-infected pregnant women receiving cotrimoxazole prophylaxis (CTXp) and antiretroviral (ARV) drugs and using long lasting insecticide treated nets will be conducted in Mozambique and Gabon where malaria and HIV infection are moderate to highly prevalent. In addition, the possibility for a PK in…	NO	Malaria|HIV/AIDS|Pregnancy Related	DRUG: Dihydroartemisinin-piperaquine (DHA-PPQ)|DRUG: Placebo Oral Tablet	Maternal parasitaemia at delivery, Presence of Plasmodium falciparum (P. falciparum) asexual parasites of any density in peripheral blood (determined by microscopy), Delivery	Incidence of clinical malaria, On average six months follow up during pregnancy|Incidence of all-cause admissions, On average six months follow up during pregnancy|Incidence of all-cause outpatient attendances, On average six months follow up during pregnancy|Frequency and severity of adverse events, On average six months follow up during pregnancy|Mean haemoglobin concentration, At delivery|Prev…		Barcelona Institute for Global Health	Medicines for Malaria Venture|Universität Tübingen|Centre de Recherche Médicale de Lambaréné|Medical University of Vienna|Bernhard Nocht Institute for Tropical Medicine|Centro de Investigação em Saúde de Manhiça	FEMALE	CHILD, ADULT, OLDER_ADULT	PHASE3	666	OTHER	INTERVENTIONAL	Allocation: RANDOMIZED|Intervention Model: PARALLEL|Masking: QUADRUPLE (PARTICIPANT, CARE_PROVIDER, INVESTIGATOR, OUTCOMES_ASSESSOR)|Primary Purpose: PREVENTION	EDCTP- RIA2016MC-1613	2019-09-18	2022-07-19	2023-06-19	2018-09-14		2024-10-01	Centre de Recherches Médicales de Lambaréné (CERMEL), Lambaréné, Gabon|Centro de Investigação em Saúde de Manhiça (CISM), Manhiça, Mozambique
NCT01845701	treatment efficacy in children	https://pubmed.ncbi.nlm.nih.gov/25626448/	Artemisinin-Based Antimalarial Combinations and Clinical Response in Cameroon	https://clinicaltrials.gov/study/NCT01845701		COMPLETED	To assess the efficacy of artesunate-amodiaquine, dihydroartemisinin-piperaquine, in comparison with artemether-lumefantrine during 42 days follow up period in 720 children with acute uncomplicated P. falciparum malaria, in two different endemic ecological areas - Savanna and equatorial forest regions of Cameroon. We have set as specific objectives: * To assess the efficacy of artesunate-amodiaqu…	NO	Malaria	DRUG: Artesunate-Amodiaquine|DRUG: Dihydroartemisinine-Piperaquine|DRUG: Artemether-lumefantrine combination	Clinical Efficacy, Patient's trial outcome will be classified according to the WHO guidelines (WHO 2003) with application as follows: Early Treatment Failure (ETF); Late Clinical Failure (LCF); Late Parasitological Failure (LPF); Adequate Clinical and Parasitological Response (ACPR) - Absence of parasitaemia on day 42 irrespective of temperature without previously meeting any of the criteria of e…	Safety by measure of changes in Physiologic, Blood, Liver and Kidney functions to define AE & SAEs, Prevalence of adverse events (AEs) and serious adverse events (SAEs): proportion of patients who experience AEs or SAEs during the follow up period of 42 days. Changes in vital Physiologic parameters (blood pressure, pulse rate): proportion of patients who have significant changes in vital signs co…		University of Yaounde 1	World Health Organization|Gates Malaria Partnership	ALL	CHILD	PHASE3	720	OTHER	INTERVENTIONAL	Allocation: RANDOMIZED|Intervention Model: PARALLEL|Masking: DOUBLE (PARTICIPANT, CARE_PROVIDER)|Primary Purpose: TREATMENT	A60041	2010-03-01	2014-04-01	2015-04-01	2013-05-03		2018-09-26	L'Hopital de District Ngong, Garoua,, Garoua, North, Cameroon|Baptist Hospital, Mutengene, South West, Cameroon
NCT01624337	monthly 2 day treatment course for prevention in adult volunteers in malaria endemic areas	https://pubmed.ncbi.nlm.nih.gov/25092702/	Malaria Prevention Cambodia	https://clinicaltrials.gov/study/NCT01624337	MPC	TERMINATED	Trial of monthly DHA-piperaquine for malaria prevention in health volunteers.	NO	Malaria	DRUG: DHA-piperaquine|DRUG: placebo	Protective efficacy, To quantify protective efficacy for the prevention of malaria infection in a setting of mixed multidrug resistant P. falciparum and P. vivax malaria, particularly in non-immune volunteers, in two treatment groups - monthly DHA-piperaquine vs. placebo. Protective efficacy will be defined by reduction in the incidence of malaria between treatment and placebo groups., 4 months	Cardiac safety of piperaquine as determined by QT interval prolongation, To document the effect on the electrocardiogram (EKG), particularly the QTc interval, in patients taking repeated monthly treatment courses of DHA-piperaquine., 4-5 months		Armed Forces Research Institute of Medical Sciences, Thailand	National Centre for Parasitology, Entomology and Malaria Control, Cambodia|Royal Cambodian Armed Forces|United States Army Medical Materiel Development Activity	ALL	ADULT, OLDER_ADULT	NA	231	OTHER_GOV	INTERVENTIONAL	Allocation: RANDOMIZED|Intervention Model: PARALLEL|Masking: QUADRUPLE (PARTICIPANT, CARE_PROVIDER, INVESTIGATOR, OUTCOMES_ASSESSOR)|Primary Purpose: PREVENTION	WRAIR # 1849|A-17057	2012-05-01	2014-08-01	2015-06-01	2012-06-20		2016-07-12	Anlong Veng Referral Hospital, Anlong Veng, Oddar Meancheay, Cambodia
NCT01326754	treatment efficacy in children		Efficacy of Artemether-lumefantrine, Artesunate-amodiaquine and Dihydroartemisinin-piperaquine for the Treatment of Uncomplicated Plasmodium Falciparum Malaria in Malawi	https://clinicaltrials.gov/study/NCT01326754		COMPLETED	Background: Malaria is a cause of substantial morbidity and mortality in Malawi. Prompt and effective treatment of uncomplicated malaria remains a key strategy to reduce the public health burden of malaria. Due to the rising resistance to and falling efficacy of sulfadoxine-pyrimethamine, the first-line treatment of uncomplicated malaria from 1993 to 2007, the National Malaria Control Program (NM…	NO	Malaria, Falciparum	DRUG: Artemether-lumefantrine combination|DRUG: Artesunate-amodiaquine combination|DRUG: Dihydroartemisinin-piperaquine	Adequate clinical and parasitological response (ACPR), Absence of parasitaemia on day 42, irrespective of axillary temperature, in patients who did not previously meet any of the criteria of early treatment failure, late clinical failure or late parasitological failure., 42 days			Centers for Disease Control and Prevention	Kamuzu University of Health Sciences	ALL	CHILD	NA	498	FED	INTERVENTIONAL	Allocation: NON_RANDOMIZED|Intervention Model: PARALLEL|Masking: NONE|Primary Purpose: TREATMENT	CDC-CGH-6029	2011-08-01	2012-06-01	2012-06-01	2011-03-31		2013-02-25	Machinga District Hospital, Liwonde, Malawi
NCT04897919	treatment efficacy in children and adults		Effectiveness and Safety of Artemether + Lumefantrine and Dihydroartemisinin + Piperaquine for Treating Malaria	https://clinicaltrials.gov/study/NCT04897919		COMPLETED	Objective: to measure the effectiveness and safety of (artemether-lumefantrine) AL and (dihydroartemisinin-piperaquine) DP in patients (\> 6 months) suffering from uncomplicated P. falciparum malaria. Patients coming to Bandim Health Center will, if accepting, be randomised to study-arm. Medication will be provided and first dose given. Patients will be followed-up on day 7, 14, 28, and 42 with c…	NO	Malaria|Effectiveness	DRUG: Dihydroartemisinin-piperaquine 160 mg/20 mg Oral Tablet|DRUG: Artemether-Lumefantrine 20 Mg-120 Mg Oral Tablet	Adequate clinical and parasitological response rate at day 42, Cumulative percentages of children having successful treatment on day 42., Day 42	re-infection vs recrudescence, Cumulative re-infection and recrudescence rates, Day 42|Haemoglobin level, Haemoglobin measured on day 42, Day 42		Bandim Health Project		ALL	CHILD, ADULT, OLDER_ADULT	PHASE4	474	OTHER	INTERVENTIONAL	Allocation: RANDOMIZED|Intervention Model: PARALLEL|Masking: NONE|Primary Purpose: TREATMENT	Eurartesim2015	2015-08-01	2017-10-01	2018-12-01	2021-05-24		2022-04-12	Bandim Health Centre, Bissau, Bissau Codex, Guinea-Bissau
NCT01103830	safety		Safety Study on the Effect of Eurartesim™ on QT/QTc Interval Compared to Riamet in Healthy Volunteers	https://clinicaltrials.gov/study/NCT01103830		COMPLETED	The aim of such a study is to evaluate the impact of a therapeutic dose of Eurartesim™ compared to Riamet®, after multiple dose administration for 3 days in healthy male and female subjects on electrocardiographic parameters.	NO	Malaria, Falciparum	DRUG: Eurartesim™|DRUG: Riamet®|OTHER: Placebo and finally Moxifloxacin|DRUG: Eurartesim™|DRUG: Eurartesim™|OTHER: Placebo and finally Moxifloxacin	QTcF interval (Fridericia's correction QT interval), Group 1,4 and 5 (Day -1: pre-dose, each hour till 13h post-dose. Day 1: pre-dose, 1, 2, 3, 4, 5, and 6 h post-dose. Day 3: pre-dose, each hour till 13h post-dose and then 24h). Group 2 (Day -2: pre-dose, each hour till 13h post-dose and then 24h. Day 3: pre-dose, each hour till 13h post-dose and then 24h). Group 3 and 6 (Day -1: pre-dose, each …	Effect of Eurartesim™ administered in different food conditions, on ECG parameters, To evaluate the impact of a therapeutic dose of Eurartesim™ under different food intake conditions on the cardiac activity, as expressed by ECG parameters., before study drugs administration, during the 24 hrs post first and last dose and during follow-up|Effect of food on bioavailability of Eurartesim™, To evalua…		sigma-tau i.f.r. S.p.A.	Medicines for Malaria Venture	ALL	ADULT	PHASE1	287	INDUSTRY	INTERVENTIONAL	Allocation: RANDOMIZED|Intervention Model: PARALLEL|Masking: SINGLE (OUTCOMES_ASSESSOR)|Primary Purpose: TREATMENT	ST3073-ST3074-DM-09-006	2010-02-01	2010-08-01	2010-12-01	2010-04-15		2011-06-17	SGS aster s.a.s, Paris, 75015, France
NCT00682578	treatment efficacy in children and adults		A Comparative Study of Artekin With Standard Malarial Treatment Regimes in Afghanistan	https://clinicaltrials.gov/study/NCT00682578		COMPLETED	Malaria is a major public health problem in many provinces of Afghanistan the failure rate of chloroquine (CQ) and amodiaquine (AQ) treated Plasmodium falciparum(Pf) malaria has risen to more than 60% overall and as high as 90% in Jalalabad. CQ remains fully effective against P vivax, and sulphadoxine-pyrimethamine (SP) remains effective against P falciparum (10-15% of cases fail to cure). The cu…	NO	Uncomplicated Falciparum Malaria|Vivax Malaria	DRUG: Dihydroartemisinin + Piperaquine (Artekin)|DRUG: artesunate-sulphadoxin/pyrimethamine, chloroquine	PCR corrected adequate clinical and parasitological response (PCR corrected 'adequate clinical and parasitological response' or ACPR), Day 56	Crude or PCR uncorrected ACPR, Day 56|Early treatment failure (failure to clear parasitaemia), 7 days|fever clearance times, Days|parasite clearance times with no recrudescence over the observation period, days|gametocyte clearance times, weeks|Haemoglobin levels on day 14 compared to admission, day 14|safety and tolerability (rate and severity of adverse events), day 56		University of Oxford	Wellcome Trust|Ministry of public Health Afghanistan	ALL	CHILD, ADULT, OLDER_ADULT	PHASE3	1086	OTHER	INTERVENTIONAL	Allocation: RANDOMIZED|Intervention Model: PARALLEL|Masking: NONE|Primary Purpose: TREATMENT	BKMAL0701	2007-07-01	2010-02-01	2010-02-01	2008-05-22		2018-05-09	Provincial Malaria Control Centers (MRC), Faryab, Afghanistan|Provincial Malaria Control Centers (MRC), Jalalabad, Afghanistan|Provincial Malaria Control Centers (MRC), Maimana, Afghanistan|Provincial Malaria Control Centers (MRC), Takhar, Afghanistan
NCT00529620	prevention seasonal		Three Alternative Drug Regimens for Malaria Seasonal Preventive Treatment in Senegal	https://clinicaltrials.gov/study/NCT00529620		COMPLETED	The purpose of this trial is to compare the acceptability, efficacy and safety of three alternative drug regimens for use for seasonal Intermittent Preventive Treatment to prevent malaria in children. Children aged 2 months to 5 years will be randomized to receive IPT with one of three regimens during the transmission season: sulfadoxine-pyrimethamine (SP) plus amodiaquine, show to be highly effe…	NO	Malaria	DRUG: sulfalene-pyrimethamine plus amodiaquine|DRUG: dihydroartemisinin plus piperaquine|DRUG: sulfadoxine pyrimethamine plus piperaquine	Incidence of malaria, Four months	Adverse events reported by the mother: vomiting, headache, fever, nausea, diarrhea, within 4 days of the start treatment|Prevalence of P.falciparum parasitaemia, Measured by microscopy 1 month after the last treatment, in December|Haemoglobin concentration, Measured 1 month after the last treatment, in December|The proportion of children carrying P.falciparum genotypes associated with resistance …		London School of Hygiene and Tropical Medicine	Cheikh Anta Diop University, Senegal	ALL	CHILD	PHASE3	1833	OTHER	INTERVENTIONAL	Allocation: RANDOMIZED|Intervention Model: PARALLEL|Masking: NONE|Primary Purpose: PREVENTION	5184	2007-09-01	2007-12-01	2007-12-01	2007-09-14		2010-05-27	Departement de Parasitologie et Mycologie, Universite Cheikh Anta Diop, Dakar, Senegal
NCT01525511	Pk		Pharmacokinetic Study of Primaquine and Dihydroartemisinin-Piperaquine in Healthy Subjects	https://clinicaltrials.gov/study/NCT01525511		COMPLETED	The observed changes of P. falciparum sensitivity to artemisinin leads to the intensification of early detection as well as treatment monitoring in malaria infection. It is widely accepted that the development of resistance can be delayed by the use of combination therapy, especially artemisinin-based combination therapies (ACTs). The resistance problem is considered extremely serious and as the …	NO	Healthy	DRUG: A|DRUG: B	Area Under Curve (AUC) for Primaquine, Area under the concentration-time curve \[(AUC(0-∞) and AUC(0-last)\] and maximal concentration (Cmax) for primaquine and metabolites when given alone or together with DHA-PQP., 36 days|Area Under Curve (AUC) for Dihydroartemisinin (DHA) and Piperaquine (PQP), Area under the concentration-time curve \[(AUC(0-∞) and AUC(0-last)\] and maximal concentration (Cm…	Clearance rate and half life of Primaquine and its metabolites, Primaquine, carboxyprimaquine (and other detectable major metabolites) elimination clearance rate (CL/F), terminal elimination half-life (t1/2) and apparent volume of distribution (Vd) Dihydroartemisinin and piperaquine elimination clearance rate (CL/F), terminal elimination half-life (t1/2) and apparent volume of distribution (Vd).,…		University of Oxford		ALL	ADULT	PHASE1	16	OTHER	INTERVENTIONAL	Allocation: RANDOMIZED|Intervention Model: CROSSOVER|Masking: NONE|Primary Purpose: TREATMENT	FTM1102	2012-06-01	2012-09-01	2012-09-01	2012-02-03		2013-08-28	Hospital of Tropical Diseases, Faculty of Tropical Medicine, Mahidol University, Bangkok, 10400, Thailand
NCT02654730	safety of adding low dose primaquine in G6PD deficient males	https://pubmed.ncbi.nlm.nih.gov/29324864/	Evaluation of the Safety of Primaquine in Combination With Dihydroartemisinin-piperaquine in G6PD Deficient Males in The Gambia	https://clinicaltrials.gov/study/NCT02654730	SAFEPRIM-II	TERMINATED	The purpose of this study is to evaluate the tolerability and safety of increasing doses of primaquine in combination with dihydroartemisinin-piperaquine in G6PD deficient males.	NO	Malaria	DRUG: Dihydroartemisinin-piperaquine (DHAP) administered to G6PD deficient|DRUG: Dihydroartemisinin-piperaquine (DHAP) + 0.25 mg/kg primaquine administered to G6PD deficient|DRUG: Dihydroartemisinin-piperaquine (DHAP) + 0.4 mg/kg primaquine administered to G6PD deficient|DRUG: Dihydroartemisinin-piperaquine (DHAP) + 0.25 mg/kg primaquine administered to G6PD normal|DRUG: Dihydroartemisinin-pipera…	Haemoglobin concentration relative to baseline value as measured by HemoCue, 28 days	Haematology abnormalities during follow-up: haptoglobin concentration measured in venous blood samples by full blood count analysis, 28 days|Biochemistry abnormalities during follow-up: bilirubin concentration, 28 days|Biochemistry abnormalities during follow-up: lactate dehydrogenase, 28 days|Biochemistry abnormalities during follow-up: creatinine, 28 days|Biochemistry abnormalities during follo…		London School of Hygiene and Tropical Medicine	Medical Research Council Unit, The Gambia	MALE	CHILD, ADULT, OLDER_ADULT	PHASE2|PHASE3	61	OTHER	INTERVENTIONAL	Allocation: RANDOMIZED|Intervention Model: PARALLEL|Masking: NONE|Primary Purpose: TREATMENT	SAFEPRIM-II	2015-12-01	2016-09-01	2016-12-01	2016-01-13		2016-09-09	Medical Research Council Laboratories, Fajara, Gambia
NCT00852371	prevention intermittent preventive treatment in children		Intermittent Preventive Treatment of Malaria in Schoolchildren	https://clinicaltrials.gov/study/NCT00852371		COMPLETED	This will be a randomized, single-blinded, placebo-controlled trial to evaluate the efficacy, safety and tolerability of antimalarial regimens in healthy schoolchildren. The primary objective of the study is to compare the efficacy of different combination antimalarial regimens, including amodiaquine + sulfadoxine-pyrimethamine (AQ+SP), dihydroartemisinin-piperaquine (DP), and placebo, to SP for …	YES	Malaria|Intermittent Preventive Treatment	DRUG: sulfadoxine-pyrimethamine|DRUG: amodiaquine + sulfadoxine-pyrimethamine|DRUG: dihydroartemisinin-piperaquine|OTHER: Placebo	Risk of Parasitaemia (Unadjusted by Genotyping), Proportion of participants whose thick blood smears that are positive for asexual parasites, after 42 days of follow-up	Risk of Recrudescence (Adjusted by Genotyping) in Participants Who Were Parasitaemic at Enrollment, Proportion of participants whose thick blood smears that are positive with the same asexual parasites at baseline and on the day of failure at genotyping, after 42 days of follow-up|Risk of New Infection (Adjusted by Genotyping) in All Participants, Proportion of participants whose thick blood smea…		London School of Hygiene and Tropical Medicine	Uganda Malaria Surveillance Project|Ministry of Health, Uganda	ALL	CHILD	PHASE3	780	OTHER	INTERVENTIONAL	Allocation: RANDOMIZED|Intervention Model: PARALLEL|Masking: QUADRUPLE (PARTICIPANT, CARE_PROVIDER, INVESTIGATOR, OUTCOMES_ASSESSOR)|Primary Purpose: PREVENTION	ITCRVG49|LSHTM Ethics 5197	2008-02-01	2008-06-01	2008-06-01	2009-02-27	2024-03-21	2024-03-21
NCT05946642	prevention intermittent preventive treatment in children		Innovative Intermittent Preventive Treatment Approaches to Reduce Malaria Burden in School-age Children in Burkina Faso	https://clinicaltrials.gov/study/NCT05946642	BF-IPTsc	RECRUITING	This will be an open label cluster randomized study with two active intervention and one control arm. A cluster will be defined as a selected village. One district implementing seasonal malaria chemoprevention (SMC) will be selected, and six villages will be randomly selected in this district. These six villages will be randomly allocated to each of the three study arms; 1) Arm 1 will receive IPT…	NO	Malaria	DRUG: Sulphadoxine-Pyrimethamine/Amodiaquine|DRUG: Dihydroartemisinin/Piperaquine (DP) plus Ivermectin (IVM)	Prevalence of symptomatic malaria in children of the target age group by microscopy and molecular methods., prevalence of clinical malaria in the different study arms, 6 months	Prevalence of asymptomatic malaria, prevalence of asymptomatic parasitemia in the different study arms, 6 months|Prevalence of anemia, prevalence of anemia in the different study arms, 6 months|Prevalence of gametocytes determined by microscopy., prevalence of gametocytes in the different study arms, 6 months|Prevalence of antimalarial drug resistance markers, prevalence of antimalarial drug resi…		Malaria Consortium		ALL	CHILD	PHASE3	13000	OTHER	INTERVENTIONAL	Allocation: RANDOMIZED|Intervention Model: PARALLEL|Masking: SINGLE (OUTCOMES_ASSESSOR)|Primary Purpose: PREVENTION	IPTsc-BF	2023-07-15	2024-05-31	2024-12-31	2023-07-14		2023-11-22	Malaria Consortium, Ouagadougou, BP 01, Burkina Faso
NCT03576313	mass treatment		Mass Drug Administration of Ivermectin and Dihydroartemisinin-piperaquine as an Additional Intervention for Malaria Elimination	https://clinicaltrials.gov/study/NCT03576313	MASSIV	COMPLETED	This is a community-based cluster-randomized trial in which a novel approach to interrupt residual malaria transmission by mass drug administration (MDA) with ivermectin (IVM) combined with dihydroartemisinin-piperaquine (DP) will be tested. This cluster-randomized trial will involve 32 villages in the Upper River Region of The Gambia that will be randomized to MDA with IVM and DP or to standard …	NO	Malaria	DRUG: dihydroartemisinin-piperaquine (DP)|DRUG: ivermectin (IVM)|OTHER: standard malaria control interventions only	prevalence of malaria infection, Prevalence of malaria infection determined by molecular methods number of participants with a positive varATS quantitative PCR divided by the total number of participants sampled, at 12 months|Vector's parous rate, Malaria prevalence will be used as an indicator of on-going malaria transmission, while vector's parous rate will quantify the effect of IVM on vector …	malaria prevalence, malaria prevalence at the peak of the first transmission season of number of participants with a positive varATS quantitative PCR divided by the total number of participants sampled, at 6 months|incidence of clinical (laboratory confirmed) malaria cases, incidence of clinical (laboratory confirmed) malaria cases at health facilities of Number of clinical malaria cases observed…	drug resistance markers, prevalence of drug resistance markers in the number of malaria parasites with drug-resistance markers divided by the total number of samples tested, after MDA 6 months	London School of Hygiene and Tropical Medicine	Institute of Tropical Medicine, Belgium|National Malaria Control Programme, The Gambia|Liverpool School of Tropical Medicine|Radboud University Medical Center|University of Durham|Imperial College London	ALL	CHILD, ADULT, OLDER_ADULT	PHASE3	4939	OTHER	INTERVENTIONAL	Allocation: RANDOMIZED|Intervention Model: PARALLEL|Masking: SINGLE (OUTCOMES_ASSESSOR)|Primary Purpose: PREVENTION	SCC 1593	2018-08-11	2019-12-31	2021-07-31	2018-07-03		2022-03-14	Basse Villages, Basse Santa Su, Gambia
NCT00852423	treatment safety and efficacy in pregnant women at least 16 weeks and <37 weeks	https://pubmed.ncbi.nlm.nih.gov/27895848/ ; https://pubmed.ncbi.nlm.nih.gov/26962727/	Safe and Efficacious Artemisinin-based Combination Treatments for African Pregnant Women With Malaria	https://clinicaltrials.gov/study/NCT00852423	PREGACT	COMPLETED	Malaria is the most important human parasitic disease and is responsible of high morbidity and mortality in resource-poor countries. Pregnant women, who are a high-risk group, are almost always excluded from clinical trials; thus, the investigators lack sufficient information on the safety and efficacy of most antimalarials in pregnancy. The recommendation of the World Health Organization to use …	NO	Malaria in Pregnancy	DRUG: Dihydroartemisinin-piperaquine|DRUG: Artesunate-mefloquine|DRUG: Artesunate-amodiaquine|DRUG: Artemether-lumefantrine	Treatment Failure (PCR adjusted), Day 63|Safety profiles including significant changes in relevant laboratory values, Until delivery	Time to failure, Case by case|PCR unadjusted treatment failure, Day 63|Gametocyte carriage (gametocyte-weeks), Case by case|Asexual parasite clearance time, Days to 2 consecutive negative blood slides.|Gametocytaemia (prevalence and density), Day 7, 14, 21, 28 and 63 after treatment|Haemoglobin changes, Days 14, 28, 42 and 63|The presence of acute, chronic or past infection of the placenta (preva…		Institute of Tropical Medicine, Belgium	National Institute for Medical Research, Tanzania|Kwame Nkrumah University of Science and Technology|Centre Muraz|Kamuzu University of Health Sciences|Tropical Diseases Research Centre, Zambia|Institute of Tropical Medicine(KIT), Amsterdam|Liverpool School of Tropical Medicine	FEMALE	CHILD, ADULT, OLDER_ADULT	PHASE3	3428	OTHER	INTERVENTIONAL	Allocation: RANDOMIZED|Intervention Model: PARALLEL|Masking: NONE|Primary Purpose: TREATMENT	ITMP0308	2010-06-01	2013-10-01	2015-04-01	2009-02-27		2016-03-14	ISSR/Centre Muraz, Nanoro, Burkina Faso|ISSR/Centre Muraz, Nazoanga, Burkina Faso|Kwame Nkrumah University of Science & Technology, Kumasi, Ejisu Sekyere East, Ashanti Region, Ghana|Kwame Nrumah University of Science and Technology, Kumasi, Juaben Government Hospital, Ashanti Region, Ghana|Effiduase Government Hospital, Effiduase, Ghana|College of Medicine, University of Malawi, Chikwawa District…
NCT02974348	treatment efficacy in children		Antimalaria Drugs Susceptibility Testing for an Effective Management of Infected Patients in Sub-Sahara Africa	https://clinicaltrials.gov/study/NCT02974348		COMPLETED	The antimalarial drugs efficacy and safety study will be conducted in the Clinics and hospital of the Cameroon Development Corporation (CDC) Estates, Tiko Health District, located in a typical forest and rainfall area in the South West Region Cameroon. In this study, 350 children aged 6 months to 5 years who are found to have uncomplicated symptomatic malaria will be enrolled between October 2012…	NO	Drug Resistant Malaria Due to Plasmodium Falciparum	DRUG: Arthemeter-lumefantrine|DRUG: Artesunate mefloquine|DRUG: Dihydroartemisinin piperaquine|DRUG: Paracetamol|DRUG: Amoxicillin|DRUG: Quinine	efficacy and safety assessment, The primary endpoint was the 28-day and 42-day cure rates and was defined as proportion of patients with adequate clinical and parasitological response (ACPR) after 28 and 42 days of follow-up. Absence of parasitemia until day 28 and day 42 irrespective of axillary temperature was categorized as an adequate clinical and parasitologic response (ACPR). Secondary endp…	Hemoglobin level, The ability of the drug to restore hemoglobin level back to normal, 42 days follow-up|parasite clearance rate assessment, The ability of the drug to completely eliminate plasmodium in the blood stream including participant without symptoms of fever, 42 days|PCR-correction, blood sample from patients with parasitaemia at any day of follow-up are analysed by PCR to evaluated the g…		University of Bamenda	Ministry of Science and Technology of the People´s Republic of China|National Institute for Parasitic Disease, Chinese Center for Disease Control and Prevention	ALL	CHILD	PHASE3	300	OTHER	INTERVENTIONAL	Allocation: RANDOMIZED|Intervention Model: PARALLEL|Masking: TRIPLE (PARTICIPANT, INVESTIGATOR, OUTCOMES_ASSESSOR)|Primary Purpose: TREATMENT	CASTEP	2013-01-01	2013-05-01	2014-10-01	2016-11-28		2016-11-29	CDC Hospital, Tiko, South west, 237, Cameroon
NCT02163447	intermittent preventive therapy in pregnancy	https://pubmed.ncbi.nlm.nih.gov/29547881/	Reducing the Burden of Malaria in HIV-uninfected Pregnant Women and Infants	https://clinicaltrials.gov/study/NCT02163447	PROMOTE-BC1	COMPLETED	This will be a double-blinded randomized controlled phase III trial of 300 HIV uninfected pregnant women and the children born to them. The study interventions will be divided into two phases. In the first phase, HIV uninfected women at 12-20 weeks gestation will be randomized in equal proportions to one of three intermittent preventive therapy in pregnancy (IPTp) treatment arms: 1) 3 doses of su…	YES	Malaria	DRUG: Monthly dihydroartemisinin-piperaquine (DP) for adult women during pregnancy|DRUG: 3 dose dihydroartemisinin-piperaquine (DP) for adult women during pregnancy|DRUG: 3 dose sulfadoxine-pyrimethamine (SP) for adult women during pregnancy|DRUG: Monthly dihydroartemisinin-piperaquine (DP) for infants|DRUG: 3-monthly dihydroartemisinin-piperaquine (DP) for infants	Prevalence of Placental Malaria, Prevalence of placental malaria based on placental histopathology dichotomized into any evidence of placental infection (parasites or pigment) vs. no evidence and by histopathology as a categorical variable based on Rogerson et al criteria., Delivery|Incidence of Malaria in Pregnant Women, Incidence of malaria, defined as the number of incident episodes per time a…	Number of Participants With Blood Samples Positive for Parasites by Microscopy or LAMP, Prevalence of placental blood samples positive for parasites by microscopy or LAMP, Delivery|Number of Participants With Maternal Blood Samples Positive for Parasites by Microscopy and LAMP at Delivery, Prevalence of maternal parasitemia at delivery by microscopy and LAMP, At delivery|Number of Participants Wi…		Grant Dorsey, M.D, Ph.D.	Eunice Kennedy Shriver National Institute of Child Health and Human Development (NICHD)	FEMALE	CHILD, ADULT, OLDER_ADULT	PHASE3	300	OTHER	INTERVENTIONAL	Allocation: RANDOMIZED|Intervention Model: PARALLEL|Masking: QUADRUPLE (PARTICIPANT, CARE_PROVIDER, INVESTIGATOR, OUTCOMES_ASSESSOR)|Primary Purpose: PREVENTION	PROMOTE-BC1|P01HD059454	2014-06-23	2018-05-14	2018-05-14	2014-06-13	2018-11-14	2020-10-20	IDRC Research Clinic -Tororo District Hospital, Tororo, Uganda	Statistical Analysis Plan, https://cdn.clinicaltrials.gov/large-docs/47/NCT02163447/SAP_000.pdf|Study Protocol, https://cdn.clinicaltrials.gov/large-docs/47/NCT02163447/Prot_001.pdf
NCT00941785	prevention intermittent preventive treatment in children		Dihydroartemisinin (DHA)-Piperaquine for IPT to Prevent Malaria in Children in Burkina Faso	https://clinicaltrials.gov/study/NCT00941785		COMPLETED	The aim of the study is to determine whether piperaquine plus dihydroartemisinin (DHA-PQ) is as effective, and better tolerated, than sulfadoxine-pyrimethamine plus amodiaquine (SP+AQ), when used for seasonal Intermittent Preventive Treatment (IPT) to prevent malaria in children aged 3 to 59 months in Bobo-Dioulasso, Burkina Faso and to determine the pharmacokinetics of piperaquine in children.	NO	Malaria	DRUG: DHA-PQ|DRUG: SP-AQ	Efficacy against clinical malaria, August to December 2009|Incidence of adverse events, Within 7 days of each treatment round and within 1 month of treatment	Pharmacokinetics of piperaquie: the oral clearance (CL/F), AUC, steady state volume of distribution(s) (Vss/F), inter-compartment clearance(s) (Q/F) and absorption rate (ka) will be estimated., during 30 days after start of treatment		London School of Hygiene and Tropical Medicine	BEIJING HOLLEY-COTEC PHARMACEUTICALS CO. LTD.	ALL	CHILD	PHASE2|PHASE3	1500	OTHER	INTERVENTIONAL	Allocation: RANDOMIZED|Intervention Model: PARALLEL|Masking: NONE|Primary Purpose: PREVENTION	EC5550	2009-07-01	2009-12-01	2009-12-01	2009-07-20		2011-03-21	IRSS, Bobo-Dioulasso, BP545, Burkina Faso
NCT01872702	mass treatment		Targeted Chemo-elimination (TCE) of Malaria	https://clinicaltrials.gov/study/NCT01872702	TME	COMPLETED	The overall aim of this study is two fold: 1. to pilot targeted chemo-elimination of plasmodium falciparum malaria in known areas of artemisinin resistance in South East Asia. 2. to understand the micro-epidemiology of malaria in these areas; chiefly, the prevalence and importance to on-going transmission of sub-clinical p.f malaria infections.	NO	Plasmodium Falciparum Malaria	DRUG: malaria elimination using DP and low-dose primaquine	prevalence of falciparum malaria measured by qPCR (quantitative real time polymerase chain reaction), 12 months after the first administration of treatment with dihydroartemisinin-piperaquine and primaquine. (1017-13 and 23-15), Percentage falls in asymptomatic malaria prevalence in the intervention villages vs control villages, as determined by highly sensitive qPCR, 12 months after the first ad…	Safety and acceptability of targeted malaria elimination (1017-13 and 1015-13), Safety and acceptability of targeted malaria elimination, evaluated by questionnaires filled out by participants or care givers., 12 months	Effect on gametocyte carriage by targeted malaria elimination (1017-13 and 1015-13), Effect on gametocyte carriage by targeted malaria elimination, measured by the proportions of gametocyte carriers over the 12 month period, 12 months|Characterize parasite carriage using highly sensitive techniques in four geographically separate sites where resistance to artemisinin has been documented (1017-13 …	University of Oxford	Mahidol Oxford Tropical Medicine Research Unit|National Centre for Parasitology, Entomology and Malaria Control, Cambodia|FHI 360|Oxford University Clinical Research Unit, Vietnam|National Malaria Control Program, Vietnam|Myanmar Oxford Clinical Research Unit|National Malaria Control Program, Myanmar|Lao-Oxford-Mahosot Hospital Wellcome Trust Research Unit|Shoklo Malaria Research Unit	ALL	CHILD, ADULT, OLDER_ADULT	NA	8000	OTHER	INTERVENTIONAL	Allocation: RANDOMIZED|Intervention Model: PARALLEL|Masking: NONE|Primary Purpose: TREATMENT	BAKMAL1305	2013-04-01	2017-07-01	2017-07-01	2013-06-07		2020-08-28	Pailin, Pailin, 372, Cambodia|Savannakhet, Savannakhet, Lao People's Democratic Republic|Mahidol Oxford Clincal Research Unit, Myanmar, Rangoon, Myanmar|Shoklo Malaria Research Unit, Mae Sot, Tak, Thailand|Oxford University Clinical Research Unit - Vietnam, Ho Chi Minh city, Ward 1, District 5, Vietnam
NCT02329301	mass treatment		Mass Drug Administration With Dihydroartemisinin + Piperaquine for Reducing Malaria in Southern Zambia	https://clinicaltrials.gov/study/NCT02329301		COMPLETED	To quantify the relative effectiveness, cost, and cost-effectiveness of fMDA and MDA with DHAp against no mass treatment for reducing P. falciparum parasite prevalence, confirmed OPD malaria case incidence and cohort infection incidence in areas of high and low malaria transmission and in a program-relevant manner that will permit adoption and adaptation for wider-scale deployment.	NO	Malaria|Malaria, Falciparum	DRUG: MDA with DHAp (Eurartesim)|DRUG: Focal MDA with DHAp (Eurartesim)	Parasite prevalence during the high transmission season among children <6 years old (excluding neonates <1 month), Parasite prevalence during the high transmission season among children \<6 years old (excluding neonates \<1 month), For up to 12 months|P.falciparum infection incidence rate among individuals ≥3 months, P.falciparum infection incidence rate among individuals ≥3 months, For up to 12 …	Total and confirmed outpatient (OPD) malaria case incidence and inpatient (IPD) malaria case incidence among all ages, Total and confirmed outpatient (OPD) malaria case incidence and inpatient (IPD) malaria case incidence among all ages, For up to 48 months (including retrospectively)|Malaria rapid diagnostic test test positivity rate from focal mass drug administration (fMDA) and mass drug admin…	Population coverage of the fMDA and MDA interventions at each round, Population coverage of the fMDA and MDA interventions at each round, For up to 4 months	PATH	Ministry of Health, Zambia|Minister of Community Development, Mother and Child Health, Zambia|Tulane University	ALL	CHILD, ADULT, OLDER_ADULT	NA	2430	OTHER	INTERVENTIONAL	Allocation: RANDOMIZED|Intervention Model: PARALLEL|Masking: NONE|Primary Purpose: TREATMENT	PATH-WIRB-20140824	2014-09-01	2016-06-01	2020-08-01	2014-12-31		2020-09-16	Southern province medical office, Choma, Southern, Zambia
NCT04160026	intermittent preventive therapy in pregnancy		Acceptability and Feasibility in the Context of the IMPROVE Trial in Kenya	https://clinicaltrials.gov/study/NCT04160026		COMPLETED	This multi-centre study will compare the acceptability, feasibility, cost and incremental cost-effectiveness of intermittent preventive treatment (IPTp) with dihydroartemisinin-piperaquine (DP) with or without azithromycin to the current strategy of IPTp with sulphadoxine-pyrimethamine (SP) to prevent malaria, sexually transmitted and reproductive tract infections in HIV-uninfected pregnant women…	NO	Malaria in Pregnancy|Adherence, Treatment	DRUG: Monthly intermittent preventive treatment with dihydroartemisnin-piperaquine|DRUG: Monthly intermittent preventive treatment with sulfadoxine-pyrimethamine|DRUG: Monthly intermittent preventive treatment with dihydroartemisnin-piperaquine with targeted information transfer	Adherence in pregnant women, Proportion of pregnant women attending ANC who receive the drug course correctly and who have verified they completed the treatment at home during a home visit., Assessed 6-10 months after implementation commences	Effectiveness of service delivery, Proportion of pregnant women attending ANC for their first and second visit in their second or third trimester who receive the drug course correctly on exit from ANC. For IPTp-SP the full dose should be given by DOT., Assessed 6-10 months after implementation commences		Liverpool School of Tropical Medicine	Kenya Medical Research Institute|Kamuzu University of Health Sciences|National Institute for Medical Research, Tanzania|London School of Hygiene and Tropical Medicine|University of Bergen|Kilimanjaro Christian Medical Centre, Tanzania	ALL	ADULT, OLDER_ADULT	PHASE4	1600	OTHER	INTERVENTIONAL	Allocation: RANDOMIZED|Intervention Model: PARALLEL|Masking: NONE|Primary Purpose: PREVENTION	18-073	2019-11-11	2020-07-31	2020-07-31	2019-11-12		2021-04-15	Kenya Medical Research Institute, Kisumu, 40100, Kenya
NCT02831023	efficacy for gametocytocidal and transmission blocking with methylene blue	https://pubmed.ncbi.nlm.nih.gov/29422384/	Phase 2 Efficacy Study of Primaquine and Methylene Blue	https://clinicaltrials.gov/study/NCT02831023		COMPLETED	The purpose of this study is to determine the most efficacious transmission blocking drug regimen for seasonal malaria chemoprophylaxis in Mali. The primary outcome measure will be the proportion of mosquitoes infected pre and post-treatment, assessed through membrane feeding and measured by oocyst prevalence in mosquitoes dissected on day 7 post feed. Primary endpoint will be a within group comp…	NO	Malaria	DRUG: Sulphadoxine-pyrimethamine|DRUG: 0.25 mg/kg primaquine|DRUG: Dihydroartemisinin-piperaquine|DRUG: Methylene blue|DRUG: Amodiaquine	Mosquito infectivity assessed through membrane feeding assays, Infectivity will be measured by oocyst prevalence in dissected mosquitoes. Primary endpoint will be a comparison between mean of pretreatment infectivity (day 0) and infectivity at days 2 and 7 post first dose., 7 day	Gametocyte prevalence, density, and sex ratio measured microscopically and by molecular methods., Outcome measured at baseline and days 1, 2, 3, 7, 14, 28, and 42 post first dose., 42 days|Asexual parasite prevalence and density, Asexual parasitemia will be evaluated by blood smear microscopy and confirmed by more sensitive, molecular methods. Outcome measured at baseline and days 1, 2, 3, 7, 14,…		University of California, San Francisco	Malaria Research and Training Center, Bamako, Mali|Radboud University Medical Center|London School of Hygiene and Tropical Medicine|Heidelberg University|Bill and Melinda Gates Foundation	MALE	CHILD, ADULT	PHASE2	80	OTHER	INTERVENTIONAL	Allocation: RANDOMIZED|Intervention Model: PARALLEL|Masking: SINGLE (OUTCOMES_ASSESSOR)|Primary Purpose: TREATMENT	UCSF CHR # 15-16839	2016-07-01	2017-01-01	2017-01-01	2016-07-13		2017-01-11	Malaria Research and Training Centre, Bamako, Mali
NCT01838902	efficacy for gametocytocidal and transmission blocking with primaquine		Primaquine's Gametocytocidal Efficacy in Malaria Asymptomatic Carriers	https://clinicaltrials.gov/study/NCT01838902	PRINOGAM	COMPLETED	In this study, the investigators are interested to know if lower doses of Primaquine together with dihydroartemisinin-piperaquine can produce a similar effect of clearing both sexual and asexual parasites in asymptomatic carriers compared to the recommended dose of primaquine but with a decreased risk of haemolysis. Children (\> 1 year) and adults with normal Glucose-6-phosphate dehydrogenase enz…	NO	Malaria	DRUG: DHA-PPQ|DRUG: PQ (0.75)|DRUG: PQ (0.4)|DRUG: PQ (0.2)	Prevalence of P. falciparum gametocyte carriers (QT-NASBA), Proportion of study participants in each arm with P. falciparum gametocyte carriers as determined by quantitative nucleic acid sequence based amplification assay (QT-NASBA), Day 7	Prevalence of P.Falciparum gametocytes carriers, Prevalence of P. falciparum gametocyte carriers on days 3, 10, 14, 28 and 42, as determined by QT-NASBA, Days 3, 10, 14, 28 and 42|Proportion of individuals infectious to mosquitoes (DMFA), % of individuals whose day 7 blood samples when fed to mosquitoes by direct membrane feeding assay, Day 7|Haemoglobin change, Mean (±SD) difference in haemoglob…		London School of Hygiene and Tropical Medicine		ALL	CHILD, ADULT, OLDER_ADULT	PHASE3	467	OTHER	INTERVENTIONAL	Allocation: RANDOMIZED|Intervention Model: PARALLEL|Masking: NONE|Primary Purpose: TREATMENT	SCC 1321	2013-08-01	2015-02-01	2015-10-01	2013-04-24		2018-03-22	Medical Research Council Unit (MRC), The Gambia, Fajara, Gambia
NCT03178643	prevention in sickle cell anemia		Enhancing Preventive Therapy of Malaria In Children With Sickle Cell Anemia in East Africa (EPiTOMISE)	https://clinicaltrials.gov/study/NCT03178643	EPiTOMISE	COMPLETED	This is a randomized, three-arm, open-label, clinical trial of malaria chemoprevention in children with sickle-cell anemia (SCA) at a single site in Homa Bay, Kenya. The study will enroll 246 children under 10 years of age, randomize participants 1:1:1 to one of three malaria chemoprevention regimens, and follow participants monthly for 12 months in order to record clinical episodes of malaria or…	YES	Malaria,Falciparum	DRUG: Proguanil Oral Tablet|DRUG: Sulfadoxine/Pyrimethanine-Amodiaquine (SP-AQ)|DRUG: Dihydroartemisinin-Piperaquine (DP)	Incidence of Clinical Malaria Per Patient Year, The primary endpoint is the cumulative incidence of clinical malaria expressed as episodes per person-year at risk. Time at risk will begin when study participants are randomized and receive study drug (i.e. begin chemoprevention) and end when participants reach the end of the observation period., 12 months	Number of Participants With Severe Anemia, E.g., hemoglobin \<5.5 g/dL, 12 months|Number of Participants With Severe Malaria, Positive rapid diagnostic test (RDT)., 12 months|Number of Participants With Hospitalization for Malaria, Patient admitted to hospital for malaria with confirmed positive RDT., 12 months|Number of Participants With Light Microscopy (LM)-Positive Malaria, LM-positive malari…		Duke University	National Heart, Lung, and Blood Institute (NHLBI)	ALL	CHILD	PHASE4	246	OTHER	INTERVENTIONAL	Allocation: RANDOMIZED|Intervention Model: PARALLEL|Masking: NONE|Primary Purpose: PREVENTION	Pro00077428|R01HL134211	2018-01-23	2020-12-16	2020-12-16	2017-06-07	2024-03-27	2024-04-23	Homa Bay County Referral Hospital, Homa Bay Town, Homa Bay County, 40300, Kenya	Study Protocol and Statistical Analysis Plan, https://cdn.clinicaltrials.gov/large-docs/43/NCT03178643/Prot_SAP_000.pdf
NCT00948896	prevention intermittent preventive treatment in children		Chemopreventive Therapy for Malaria in Ugandan Children	https://clinicaltrials.gov/study/NCT00948896	PROMOTE-Chemop	COMPLETED	Young African children living in high transmission areas suffer the greatest burden of malaria. In most African countries, such as Uganda, the only current preventive measure against malaria in high transmission settings is the use of insecticide treated bednets (ITNs). Preliminary data show that even in the setting of ITN use, young children living in a high transmission setting suffer almost 4 …	YES	Malaria	DRUG: trimethoprim-sulfamethoxazole (TS; TMP/SMX)|DRUG: sulfadoxine-pyrimethamine (SP)|DRUG: dihydroartemisinin-piperaquine (DP)	Incident Malaria Cases Per Person Year at Risk in HIV-unexposed Participants, The incidence of malaria, defined as the number of incident episodes per time at risk, during the period the intervention was given (6-24 mo of age). Treatments within 14d of a prior episode were not considered incident events. Time at risk was from the day following the initiation of study drugs to the last day of obse…	Incidence of Any Adverse Events Defined as Severity Grade 3-4 That Are Possibly, Probably, or Definitely Related to Study Drugs, NIH Division of AIDS Table for Grading the Severity of Adult and Pediatric Adverse Events published December, 2004, Time from randomization until 24 months of age|Rebound Incidence of Malaria Defined as the Number of Treatments for New Episodes of Malaria Per Time at Ri…		University of California, San Francisco	Eunice Kennedy Shriver National Institute of Child Health and Human Development (NICHD)	ALL	CHILD	PHASE3	600	OTHER	INTERVENTIONAL	Allocation: RANDOMIZED|Intervention Model: PARALLEL|Masking: NONE|Primary Purpose: PREVENTION	H9926-33953|NIH P01HD059454|2009-077|HS-580|686/ESR/NDA/DID-11/2009|H9926-33953 and 10-01489	2010-06-01	2014-04-01	2014-04-01	2009-07-29	2015-08-04	2015-11-24	IDRC Research Clinic -Tororo District Hospital, Tororo, Uganda
NCT05343312	treatment efficacy in children		In Vivo Efficacy of Artemether-Lumefantrine, Amodiaquine-Artesunate, Dihydroartemisinin-Piperaquine, and Pironaridine-Artesunate in Mozambique	https://clinicaltrials.gov/study/NCT05343312	MEFI_IV	ACTIVE_NOT_RECRUITING	This is a classical in vivo clinical trial, following World Health organization's recommendations, ran as a multisite study within Mozambique trying to assess the efficacy and safety in 5 sites of the four oral ACTS artemether-lumefantrine (AL), Amodiaquine-Artesunate (AQ-AS), Dihydroartemisinin-Piperaquine (DHP) and Pironaridine-Artesunate for the treatment of uncomplicated malaria in children a…	NO	Malaria	DRUG: AL (Coartem)|DRUG: AS-AQ (Carsucam)|DRUG: DHP|DRUG: PA	To measure the Day 28, PCR corrected cure rates of artemether-lumefantrine and Amodiaquine-artesunate., This cure rate is defined as the proportion of patients with adequate clinical and parasitological response (ACPR) at Day 28, once PCR correction to differentiate recrudescences from new infections have been applied (and hence only considering as treatment failures those parasite recurrences co…	To evaluate the incidence of adverse events, Safety was assessed by administering a questionnaire about the nature and incidence of adverse events and serious adverse events. An adverse event is defined as any unfavorable, unintended sign, symptom, syndrome or disease that develops or worsens with the use of a medicinal product, regardless of whether it is related to the medicinal product., 28/42…		Centro de Investigacao em Saude de Manhica	United States Agency for International Development (USAID)	ALL	CHILD	PHASE4	870	OTHER	INTERVENTIONAL	Allocation: NON_RANDOMIZED|Intervention Model: PARALLEL|Masking: NONE|Primary Purpose: TREATMENT	20/CNBS/22	2022-03-16	2023-09-30	2024-07-30	2022-04-25		2023-12-08	Hospital Rural de Montepuez, Montepuez, Cabo Delgado, 1999, Mozambique|Hospital Distrital de Mssinga, Massinga, Inhambane, 1999, Mozambique|Hospital Distrital de Dondo, Dondo, Sofala, 1999, Mozambique|Mospital Distrital de Moatize, Moatize, Tete, 1999, Mozambique|Hospital Distrital de Mopeia, Mopeia, Zambezia, 1999, Mozambique
NCT02721420	prevention at delivery		Delivery of Malaria Chemoprevention in the Post-discharge Management of Children With Severe Anaemia in Malawi	https://clinicaltrials.gov/study/NCT02721420	PMC	UNKNOWN	Background and rationale: Children hospitalised with severe anaemia in Africa are at high risk of readmission or death within 6 months after discharge. No strategy specifically addresses this post-discharge period. In Malawi, 3 months of post-discharge malaria chemoprevention (PMC) with monthly 3-day treatment courses of artemether-lumefantrine (AL) in children with severe malarial anaemia preven…	NO	Malaria|Severe Anemia	DRUG: dihydroartemisinin-piperaquine|OTHER: message(SMS) reminder|OTHER: Health worker reminder|OTHER: short message(SMS) reminder	Proportion of those with 100 % uptake of PMC drugs during the 15 weeks of the study period., 100 % uptake is defined as administration of all study drugs and compliance to study visits during the course of 15 weeks., 15 weeks	Proportion of those with 60% uptake of PMC drugs during the 15 weeks of the study period., 60 % uptake is defined as administration of 6 or more \[but less than 9\] of the daily dosages out of the total of 9 during the 15 week study period., 15 weeks|Proportion of those with 30 % uptake of PMC drugs during the 15 week trial period., 30 % PMC uptake is defined as administration of 3 or more \[but …	All-causes of deaths and all-causes of hospital re-admissions during the 15 week trial period., Assessment of all children who die or are hospitalised during the trial period, 15 weeks|Assessment of the added costs of the interventions to the health system and the individual patients by conducting interviews during the 15 week trial period., 15 weeks|Assessment of how the study interventions are …	Kamuzu University of Health Sciences	University of Bergen|The Research Council of Norway|Makerere University|Liverpool School of Tropical Medicine|Kenya Medical Research Institute|University of Amsterdam|Imperial College London|London School of Hygiene and Tropical Medicine|University of Minnesota|Ministry of Health and Population, Malawi|Ministry of Health, Malawi	ALL	CHILD	PHASE3	375	OTHER	INTERVENTIONAL	Allocation: RANDOMIZED|Intervention Model: FACTORIAL|Masking: NONE|Primary Purpose: PREVENTION	P.02/15/1679	2016-03-24	2019-03-01	2019-12-01	2016-03-29		2018-02-01	College Of Medicine,Training and Research Unit Of Excellence,Zomba Central Hospital, Zomba, 0000, Malawi
NCT02793622	prevention intermittent preventive treatment in children and pregnacy	https://pubmed.ncbi.nlm.nih.gov/30910321/ ; https://pubmed.ncbi.nlm.nih.gov/32772921/	Prevention of Malaria in HIV-uninfected Pregnant Women and Infants	https://clinicaltrials.gov/study/NCT02793622	PROMOTE-BC3	COMPLETED	This will be a double-blinded randomized controlled phase III trial of 782 HIV uninfected pregnant women and the children born to them. HIV uninfected women at 12-20 weeks gestation will be randomized in equal proportions to one of two intermittent preventive treatment in pregnancy (IPTp) treatment arms: 1) monthly sulfadoxine-pyrimethamine (SP), or 2) monthly dihydroartemisinin-piperaquine (DP).…	YES	Malaria	DRUG: Monthly Sulfadoxine-Pyrimethamine (SP) During Pregnancy|DRUG: Monthly Dihydroartemisinin-Piperaquine (DP) During Pregnancy	Number of Participants Who Deliver With a Composite Adverse Birth Outcome, Composite adverse birth outcome defined as any one of the following: 1) Low birth weight (\< 2500 gm); 2) Preterm delivery (\< 37 weeks gestational age); 3) Small for gestational age (\< 10th percentile relative to an external growth reference), Delivery|Incidence of Malaria in Infants, episodes per person year, Time at ri…	Prevalence of Placental Malaria by Histology, Any evidence of placental infection (parasites or pigment). Number of participants with placental tissue positive for malaria parasites or pigment., Delivery|Prevalence of Placental Parasitemia, Proportion of placental blood samples positive for parasites by Loop-mediated isothermal amplification (LAMP) or microscopy, Delivery|Prevalence of Maternal M…		University of California, San Francisco	Eunice Kennedy Shriver National Institute of Child Health and Human Development (NICHD)|Bill and Melinda Gates Foundation	FEMALE	CHILD, ADULT, OLDER_ADULT	PHASE3	782	OTHER	INTERVENTIONAL	Allocation: RANDOMIZED|Intervention Model: PARALLEL|Masking: QUADRUPLE (PARTICIPANT, CARE_PROVIDER, INVESTIGATOR, OUTCOMES_ASSESSOR)|Primary Purpose: PREVENTION	PROMOTE-BC3	2016-09-01	2018-12-04	2018-12-04	2016-06-08	2021-04-14	2021-04-14	IDRC - Tororo Research Clinic, Tororo, Uganda	Study Protocol and Statistical Analysis Plan, https://cdn.clinicaltrials.gov/large-docs/22/NCT02793622/Prot_SAP_000.pdf
NCT01669941	intermittent preventive therapy in pregnancy	https://pubmed.ncbi.nlm.nih.gov/26429700/	Efficacy of Intermittent Screening and Treatment or Intermittent Preventive Treatment (IPT) With Dihydroartemisinin-Piperaquine, Versus IPT With Sulfadoxine-Pyrimethamine for the Control of Malaria in Pregnancy in Kenya	https://clinicaltrials.gov/study/NCT01669941	STOP MiP KENYA	COMPLETED	Malaria in pregnancy (MiP) due to Plasmodium falciparum infection is a major cause of maternal morbidity and poor birth outcomes. Intermittent preventive treatment in pregnancy (IPTp) with Sulfadoxine pyrimethamine (SP), the administration of SP at predefined intervals in the second and third trimesters of pregnancy irrespective of the presence of malaria parasitemia, is currently recommended for…	NO	Pregnancy|Malaria	DRUG: IPTp-SP|DRUG: IPTp-DP|DRUG: ISTp-DP	Maternal malaria at delivery, Active or recent infection at delivery measured as the composite of peripheral and placental malaria, detected by: positive peripheral blood smear or RDT or positive placental smear, RDT, or histopathology, Delivery	Decreased fetal morbidity, Decreased fetal morbidity, defined as the composite of any of the following: * Preterm birth (birth before 37 weeks gestation) * Low-birth-weight (birth weight under 2,500 grams) * Small for gestational age (SGA) defined as a binary outcome of \<10th percentile of fetal weight for attained gestational age using the Landis fetal weight nomogram from the Democratic Republ…		Kenya Medical Research Institute	Centers for Disease Control and Prevention|Liverpool School of Tropical Medicine|London School of Hygiene and Tropical Medicine	FEMALE	CHILD, ADULT, OLDER_ADULT	PHASE4	1546	OTHER	INTERVENTIONAL	Allocation: RANDOMIZED|Intervention Model: PARALLEL|Masking: NONE|Primary Purpose: PREVENTION	STOPMiP-KENYA	2012-08-01	2014-10-01	2015-12-01	2012-08-21		2017-03-06	Lwak Mission Hospital, Rarieda, Nyanza, Kenya|Siaya District Hospital, Siaya, Nyanza, 40600, Kenya|Bondo District Hospital, Bondo, 40601, Kenya|Madiany sub-District Hospital, Madiany, Kenya
NCT02604966	treatment efficacy in Vietnam	https://pubmed.ncbi.nlm.nih.gov/25224002/, https://pubmed.ncbi.nlm.nih.gov/32437557/	P. Falciparum Resistance to Artemisinin in Vietnam	https://clinicaltrials.gov/study/NCT02604966		UNKNOWN	At the end of 2012, the Institute of Tropical Medicine in collaboration with National Institute of Malariology Parasitology and Entomology (NIMPE) conducted a study in Quang Nam province, central Vietnam, to assess the efficacy of the national DHA-PPQ regimen for the treatment of uncomplicated P. falciparum malaria infections, both in adults and in children. Results showed that about 30% of the s…	NO	Drug Resistant Malaria Due to Plasmodium Falciparum	DRUG: Artesunate (AS) group|DRUG: DHA - PPQ group	Median parasite clearance time after treatment with Artesunate or with DHA - PIP, Median parasite clearance time (total hours) in both arms (by light microscopy (LM) and quantitative real time PCR (qPCR)) will be computed using the 12-hourly parasite density measurements from day0 till parasite clearance. Parasite clearance time (in hours) will be computed using the Parasite Clearance Estimator t…	Number of patients with Adequate Clinical and Parasitological Response (ACPR) to DHA-PPQ for the treatment for uncomplicated P falciparum malaria infections in central Vietnam., This outcome is measured at day 28 and 42 of follow-up. Treatment outcomes such as ACPR, early or late clinical failures are defined following WHO guidelines;, From day0 to day 42	Ex vivo susceptibility of P. falciparum isolates to AS, DHA , PPQ and CQ (Mean IC50 and IC90), Individual and mean IC50 and IC90 values will be computed for each drug using the IVART tool available online (http://www.wwarn.org/tools-resources/toolkit/analyse/ivart), At day0 and day of recurrence of P.falciparum parasitemia after initial clearance assessed up to day 42|Number of patients carrying …	National Institute of Malariology, Parasitology and Entomology, Vietnam	Institute of Tropical Medicine, Belgium	ALL	CHILD, ADULT, OLDER_ADULT	PHASE4	120	OTHER_GOV	INTERVENTIONAL	Allocation: RANDOMIZED|Intervention Model: PARALLEL|Masking: NONE|Primary Purpose: TREATMENT	NIMPE - ITM- P.f	2015-04-01	2016-09-01	2016-12-01	2015-11-16		2015-12-21	Chu R Cam commune, Pleiku, Gialai, Vietnam
NCT01651416	prevention seasonal		Seasonal Malaria Chemoprevention Versus Home Management of Malaria in Children Under 5 Years in Ghana	https://clinicaltrials.gov/study/NCT01651416		COMPLETED	In areas of Africa where malaria is only a problem during a short rainy season, monthly courses of antimalarial drugs can provide very effective prevention of malaria in children. This approach, called intermittent preventive treatment in children (IPTc) but now known as Seasonal Malaria Chemoprevention (SMC), may also be useful in large areas of Africa where malaria is transmitted for longer eac…	NO	Malaria|Anaemia	DRUG: Artemether-lumefantrine combination|DRUG: Dihydroartemisinin Piperaquine combination|DRUG: Amodiaquine plus sulphadoxine-pyrimethamine combination	Incidence of malaria cases, Incidence of malaria cases recorded by the community health workers (CHWs) and at the study health centres. Malaria will be defined as fever or history of fever combined with parasitologically confirmed P. falciparum infection by blood slide. Management of suspected malaria cases reporting to CHWs and health centres will be according to rapid diagnostic test (RDT)., 12…	Proportion of children with parasitaemia, Parasitaemia detected by rapid diagnostic test (RDT) and parasitologically confirmation of P. falciparum infection by blood slide.., 12 months|Proportion of children with anaemia, Anaemia is defined as haemoglobin less than \<8 g/dL, 12 months|Number of referrals, Referrals to hospital and admissions due to malaria and other causes, 12 months|Incidence of…	Acceptability of seasonal malaria chemoprevention, Acceptability of seasonal malaria chemoprevention through Focus Group Discussions and in-depth interviews, 2 months	Centre for Global Health Research, Ghana	London School of Hygiene and Tropical Medicine	ALL	CHILD	PHASE4	2400	OTHER	INTERVENTIONAL	Allocation: RANDOMIZED|Intervention Model: PARALLEL|Masking: QUADRUPLE (PARTICIPANT, CARE_PROVIDER, INVESTIGATOR, OUTCOMES_ASSESSOR)|Primary Purpose: PREVENTION	QA389	2012-07-01	2012-12-01	2013-07-01	2012-07-27		2015-09-18	Ejisu-Juaben Municipality, Kumasi, Ashanti, Ghana
NCT02453308	treatment efficacy in Mekong region	https://pubmed.ncbi.nlm.nih.gov/32171078/; https://pubmed.ncbi.nlm.nih.gov/31345710/	A Study by the Tracking Resistance to Artemisinin Collaboration (TRAC)	https://clinicaltrials.gov/study/NCT02453308	TRACII	COMPLETED	This study is an open-label randomised trial comparing standard ACT treatment with matching triple artemisinin-based combination therapies (TACTs), evaluating efficacy in safety and tolerability. The estimated total sample size is 2040 patients from 16 sites in Asia and 1 site in Africa. There are 2 arm study groups that have 2 treatment arms each. Study group A: A.1: Artemether-lumefantrine for …	NO	Malaria, Falciparum	DRUG: ACT|DRUG: TACT	PCR corrected efficacy defined as adequate clinical and parasitological response (ACPR), 42 days	Parasite clearance half-life, Parasite clearance half-life assessed by microscopy as primary parameter to de-termine parasite clearance, 42 days|Parasite reduction rates and ratios at 24 and 48 hours assessed by microscopy, at 24 and 48 hours|Time for parasite count to fall to 50% of initial parasite density, 42 days|Time for parasite count to fall to 90% of initial parasite density, 42 days|Time…		University of Oxford		ALL	CHILD, ADULT, OLDER_ADULT	PHASE2|PHASE3	1110	OTHER	INTERVENTIONAL	Allocation: RANDOMIZED|Intervention Model: PARALLEL|Masking: NONE|Primary Purpose: TREATMENT	BAKMAL1502	2015-08-01	2018-03-01	2018-03-01	2015-05-25		2018-05-09	College of Medicine Chittagong, Ramu, Bangladesh|Pailin, Pailin, Cambodia|Preah Vihear, Preah Vihear, Cambodia|Pursat, Pursat, Cambodia|Ratanakiri, Ratankiri, Cambodia|Kinshasa, Kinshasa, Congo, The Democratic Republic of the|Mohanpur Community health center, Agartala, India|Midnapore, Midnapore, India|Ispat General hospital, Rourkela, India|Sekong, Sekong, Lao People's Democratic Republic|Ann Ho…
NCT01038063	treatment efficacy in children		Safety and Effectiveness of Artemisinin-based Combination Therapies (ACTs) With Repeated Treatments for Uncomplicated Falciparum Malaria Over a Three-year Period	https://clinicaltrials.gov/study/NCT01038063		UNKNOWN	A community-based, open-label, cluster-randomised longitudinal study in which children are randomized according to village health worker catchment areas comparing the safety and effectiveness of repeated treatments with artemether-lumefantrine (AL) over a 3-year period in children 4-48 months to that of repeated treatment with dihydroartemisinin-piperaquine (DHA-PPQ).	NO	Malaria	DRUG: Artemether-lumefantrine combination	Prevalence of ototoxicity at 18 months and 36 months of enrolment., At 18 mo and 36 month of follow up	Incidence of clinical malaria during 18 months and 36 months of follow-up, 18 and 36 months of follow up		Liverpool School of Tropical Medicine	Malawi-Liverpool-Wellcome Trust Clinical Research Programme|National Malaria Control Programme, Malawi|Research for Equity and Community Health Trust	ALL	CHILD	PHASE4	1200	OTHER	INTERVENTIONAL	Allocation: RANDOMIZED|Intervention Model: PARALLEL|Masking: NONE|Primary Purpose: TREATMENT	9.07	2010-10-01	2013-09-01	2013-09-01	2009-12-23		2010-12-09	Malawi-Liverpool-Wellcome Trust Research Programme, College of Medicine, Blantyre, 30096, Malawi
NCT01775592	treatment efficacy in Vietnam	https://pubmed.ncbi.nlm.nih.gov/25224002/	Plasmodium Falciparum Artemisinin Resistance Vietnam	https://clinicaltrials.gov/study/NCT01775592		COMPLETED	Resistance of Plasmodium falciparum toward Artemisinins, the most important drug for the successful treatment of malaria, has been confirmed in Cambodia. There are few reports from neighbouring countries about delayed parasite rates. The investigators therefore aim to assess parasite clearance in malaria patients in central Vietnam when treated according to national standard guidelines.	NO	Plasmodium Falciparum	DRUG: Arterakin (DHA-PPQ)	Parasite clearance time, Day 2-5	efficacy of DHA-PPQ at day 42 post-treatment in Traleng Quangnam, Vietnam, treatment failure or success at day 42, Day 42|in vitro susceptibility of P.falciparum isolates towards DHA and PPQ in Quang Nam Province, MarkIII in vitro test, Day 3-10	genetic profiles of P.falciparum isolates with delayed and those with normal clearance times in order to identify potential markers of resistance, genotyping, 1year	National Institute of Malariology, Parasitology and Entomology, Vietnam	Institute of Tropical Medicine, Belgium	ALL	CHILD, ADULT, OLDER_ADULT	PHASE4	95	OTHER_GOV	INTERVENTIONAL	Allocation: NA|Intervention Model: SINGLE_GROUP|Masking: NONE|Primary Purpose: TREATMENT	NIMPE - ITM	2012-09-01	2013-01-01	2013-01-01	2013-01-25		2013-01-28	Health Centre Tra Leng, Tra Leng, Quang Nam, Vietnam
NCT04189744	intermittent preventive treatment in pregnancy with metronidazole		The ASPIRE Trial - Aiming for Safe Pregnancies by Reducing Malaria and Infections of the Reproductive Tract	https://clinicaltrials.gov/study/NCT04189744		COMPLETED	Malaria in pregnancy has devastating consequences for mother and foetus. WHO recommends intermittent preventive treatment in pregnancy (IPTp) with sulphadoxine-pyrimethamine (SP) for asymptomatic women, but high-level parasite resistance to SP threatens its efficacy. Dihydroartemisinin-piperaquine (DP) has the potential to replace SP for IPTp. However, the DP strategy has not been found to be sup…	NO	Pregnancy Malaria|Bacterial Vaginoses|Trichomonas Vaginitis	DRUG: IPTp-sulphadoxine-pyrimethamine plus metronidazole|DRUG: IPTp-dihydroartemisinin-piperaquine plus metronidazole|DRUG: IPTp-sulphadoxine-pyrimethamine	Adverse pregnancy outcome, Composite endpoint of foetal morbidity, defined as any of the following: foetal loss (spontaneous abortion or stillbirth), singleton live births born with low birthweight (LBW), or preterm (PT) (LBW-PT), and subsequent neonatal death by day 28., 8 months	Individual components of the primary outcome- adverse pregnancy outcomes, Prevalence of individual components of primary outcome, 8 months|Foetal loss, Spontaneous abortion or stillbirth (binary), 8 months|Neonatal mortality, Death in the first 28 days of life (binary), 8 months|Low birthweight, Birthweight \<2.5 kg (binary), 8 months from randomisation|Preterm birth, Birth at \<37 gestational we…		London School of Hygiene and Tropical Medicine		FEMALE	CHILD, ADULT, OLDER_ADULT	PHASE3	5436	OTHER	INTERVENTIONAL	Allocation: RANDOMIZED|Intervention Model: PARALLEL|Masking: QUADRUPLE (PARTICIPANT, CARE_PROVIDER, INVESTIGATOR, OUTCOMES_ASSESSOR)|Primary Purpose: PREVENTION	ITDCZO83	2019-12-15	2022-10-21	2023-03-31	2019-12-06		2023-05-22	Nchelenge District Health Facilites, Nchelenge, Luapula Province, Zambia
NCT04816461	prevention seasonal		Boosting the Impact of SMC Through Simultaneous Screening and Treatment of Roommates	https://clinicaltrials.gov/study/NCT04816461	SMC-RST	UNKNOWN	Malaria represents a major public health concern in sub-Sahara Africa. Seasonal malaria chemoprevention (SMC) is one of the largest preventive measures. It consists to administer Amodiaquine+Sulfadoxine-Pyrimethamine to children aged 3-59 months on a monthly basis during the peak malaria transmission season. Despite its implementation, the burden of malaria is still very high in children under fi…	NO	Malaria	DRUG: Amodiaquine Sulfadoxine-Pyrimethamin administration|DRUG: Dihydroartemisinin-Piperaquine|DIAGNOSTIC_TEST: Standard HRP2-RDT|DIAGNOSTIC_TEST: Highly sensitive RDT	The incidence of uncomplicated malaria in each intervention arm versus SMC alone arm, Incidence of uncomplicated malaria in each intervention arm versus SMC alone arm, 1 year|The incidence of severe malaria in each intervention arm versus SMC alone arm, Incidence of severe malaria in each intervention arm versus SMC alone arm, 1 year	The incidence of adverse events in each intervention arm versus SMC alone arm, Incidence of adverse events in each arm, 5 months		Institut de Recherche en Sciences de la Sante, Burkina Faso		ALL	CHILD, ADULT, OLDER_ADULT	PHASE4	789	OTHER_GOV	INTERVENTIONAL	Allocation: RANDOMIZED|Intervention Model: PARALLEL|Masking: NONE|Primary Purpose: PREVENTION	IRSS006	2021-07-01	2023-06-01	2023-06-01	2021-03-25		2021-03-25	Institut de Recherche en Sciences de la Santé/ Clinical Research Unit of Nanoro, Nanoro, Boulkiemdé, 18 campus urcn, Burkina Faso
NCT05252845	vaccine immunogenicity and PPQ PK when co-administrated		Safety and Immunogenicity of the Malaria Vaccine, R21/MatrixM, in Healthy Thai Adults	https://clinicaltrials.gov/study/NCT05252845	R21/Matrix-M	COMPLETED	Malaria remains one of the leading causes of morbidity and mortality worldwide. Plasmodium falciparum is a complex pathogen with numerous immune evasion mechanisms which has added layers of complexity to the development of safe and protective vaccines. There remains an urgent need to identify and develop more protective and more affordable vaccine candidates that could achieve the World Health Or…	NO	Malaria,Falciparum	BIOLOGICAL: R21/Matrix-M vaccination|DRUG: DHA-PIP|DRUG: PQ	Occurrence of adverse events (AEs), according to the Medical Dictionary for Regulatory Activities (MedRA) classification., From the date of the first vaccination to 29 days after the last vaccination|Occurrence of serious adverse events (SAEs), according to the MedRA classification., During the whole study period, i.e. during a 6-month follow-up period from the receipt of first vaccination	For Arms 1 and 2, the concentration of antibodies against Plasmodium falciparum circumsporozoite (anti-NANP total IgG antibody)circumsporozoite (anti-circumsporoziote antibody), One month after the first dose (at Study Month 1)|For Arms 1 and 2, the concentration of antibodies against Plasmodium falciparum circumsporozoite (anti-NANP total IgG antibody), One month after the second dose (at Study …		University of Oxford		ALL	ADULT	PHASE2	127	OTHER	INTERVENTIONAL	Allocation: RANDOMIZED|Intervention Model: PARALLEL|Masking: NONE|Primary Purpose: PREVENTION	MAL22001|MR/T006161/1	2023-01-04	2023-06-08	2023-09-18	2022-02-23		2023-10-27	Hospital for Tropical Diseases, Faculty of Tropical Medicine, Mahidol University, Bangkok, 10400, Thailand	Study Protocol, https://cdn.clinicaltrials.gov/large-docs/45/NCT05252845/Prot_000.pdf|Statistical Analysis Plan, https://cdn.clinicaltrials.gov/large-docs/45/NCT05252845/SAP_001.pdf
NCT00561899	prevention intermittent preventive treatment in children	https://pubmed.ncbi.nlm.nih.gov/20574538/	Comparison of Three Drug Combinations for Intermittent Treatment of Malaria in Children	https://clinicaltrials.gov/study/NCT00561899		COMPLETED	Intermittent preventive treatment (IPT) offers a way of preventing malaria infection without compromising the development of malaria immunity or encouraging drug resistance. The effect of IPT in children in the prevention of malaria has been evaluated in a number of trials in areas of seasonal malaria transmission. Results from these trials have shown that IPTc provided between 40% - 86% protecti…	NO	Malaria	DRUG: SP, amodiaquine, piperaquine, dihdroartemisinin|DRUG: intermittent preventive treatment|DRUG: Du-Cotecxin	The safety and tolerability of AQ plus SP, PQP plus SP, and PQP plus DHA when used for seasonal IPT in children, Onset of IPT to end of malaria season	The efficacy of the three drug regimens when used for seasonal IPT in children, Onset of IPT to end of malaria season		London School of Hygiene and Tropical Medicine	Department of State for Health and Social Welfare, The Gambia	ALL	CHILD	PHASE2|PHASE3	1295	OTHER	INTERVENTIONAL	Allocation: RANDOMIZED|Intervention Model: PARALLEL|Masking: NONE|Primary Purpose: PREVENTION	SCC1089|GMP_PII_6	2007-08-01	2008-02-01	2008-06-01	2007-11-21		2017-01-26	Medical Research Council Laboratories,, Banjul, Gambia
NCT02792816	treatment efficacy in Myanmar	https://pubmed.ncbi.nlm.nih.gov/28806957/	Molecular Surveillance of Artemisinin Resistance Malaria in Myanmar	https://clinicaltrials.gov/study/NCT02792816		COMPLETED	Efficacy and safety of the artemisinin combination therapy (ACT) in uncomplicated falciparum malaria patients in Myanmar and artemisinin molecular markers analysis	NO	Drug Resistance|Plasmodium Falciparum Malaria	DRUG: First line antimalarial in Myanmar (artemether-lumefrantrine, dihydroartemisinin-piperaquine, and artesunate-mefloquine)	Proportion of adequate clinical and parasitological response (ACPR), For artesunate-mefloquine or dihydroartemisinin-piperaquine, 42 days follow-ups and for artemether-lumefrantrine combinations, 28 days followe-ups, day 28 or day 42 after initial dose of ACT	Proportion of the day-3 parasite positivity after ACT by microscopy, 72 hr after ACT is one of the indicator for delayed clearance of parasitaemia in falciparum malaria, 3rd day after initial dose of ACT|Treatment failure rate, Early Treatment Failure (ETF), Late Clinical Failure (LCF), Late Parasitological Failure (LPF) based on the WHO standard protocol and definitions, anytime within observati…		Department of Medical Research, Lower Myanmar	Kangwon National University	ALL	CHILD, ADULT, OLDER_ADULT		550	OTHER	OBSERVATIONAL	Observational Model: |Time Perspective: p	KMRL_2016_02	2009-06-01	2013-12-01	2016-05-01	2016-06-08		2016-06-08	Dr. Myat Phone Kyaw, Yangon, 11191, Myanmar
NCT02654912	mass treatment	https://pubmed.ncbi.nlm.nih.gov/29096671/	Community-led Responses for Elimination: Controlled Trial of Reactive Case Detection Versus Reactive Drug Administration	https://clinicaltrials.gov/study/NCT02654912	CORE Zambia	COMPLETED	This study is designed to compare the effectiveness of reactive focal drug administration (RFDA) using dihydroartemisinin+piperaquine (DHAP) versus reactive focal test and treat (RFTAT) using artemether+lumefantrine (AL) as a routine process for identifying and eliminating malaria transmission as measured through achieving zero seropositivity in children under five in Southern Province, Zambia. T…	NO	Malaria	DRUG: Reactive Focal Drug Administration	Malaria seropositivity in children under five, Malaria seropositivity in children under five after two-year intervention within health center catchment areas, 24 months	Incidence of malaria confirmed by RDT or microscopy as measured through passive case detection at health posts and health centers, Quality-improved incidence of malaria data confirmed by malaria rapid diagnostic test (RDT) or microscopy as measured through passive case detection at health posts and health centers in the study area., 24 months|PCR parasite prevalence among individuals participatin…		PATH	Ministry of Health, Zambia|AKROS Global Health	ALL	CHILD, ADULT, OLDER_ADULT	PHASE4	8682	OTHER	INTERVENTIONAL	Allocation: RANDOMIZED|Intervention Model: PARALLEL|Masking: SINGLE (OUTCOMES_ASSESSOR)|Primary Purpose: TREATMENT	PATH-WIRB-1155095	2016-02-01	2020-06-01	2020-07-01	2016-01-13		2021-02-04	Southern province medical office, Choma, Southern, Zambia
NCT02568098	Pk and mosquito-lethal effect		Pharmacokinetic and Mosquito-Lethal Effects of Ivermectin (IVM), Primaquine (PQ), Dihydroartemisinin-Piperaquine (DHA-PQP) and Albendazole (ABZ) in Healthy Subjects	https://clinicaltrials.gov/study/NCT02568098		COMPLETED	Primary Objective * To evaluate the safety and tolerability of co-administered single dose Dihydroartemisinin-Piperaquine (DHA-PQP), Ivermectin (IVM), Primaquine (PQ), and Albendazole (ABZ) in healthy subjects. Secondary Objectives * To characterize the potential pharmacokinetic interactions between DHA-PQP, IVM, PQ, and ABZ in healthy adult subjects. * To characterize the pharmacokinetic propert…	NO	Drug Combination|Pharmacokinetics|Healthy	DRUG: IVM, IVM and PQ, IVM and DHA-PQP, IVM and DHA-PQP and PQ|DRUG: PQ and DHA-PQP and PQ|DRUG: DHA-PQP	Number of Participants with Adverse Events, Also including abnormal clinical laboratory, vital signs and corrected QT interval (QTc) prolongation for DHA-PQP, 1.5 year	Area under the concentration-time curve AUC(0-∞), Pharmacokinetic parameters, 1.5 year|Area under the concentration-time curve AUC(0-last), Pharmacokinetic parameters, 1.5 year|Maximal concentration (Cmax), Pharmacokinetic parameters, 1.5 year|Elimination clearance (CL/F), Pharmacokinetic parameters, 1.5 year|Terminal elimination half-life (t1/2), Pharmacokinetic parameters, 1.5 year|Apparent vol…		University of Oxford	Mahidol University|Mahidol Oxford Tropical Medicine Research Unit	ALL	ADULT	PHASE1	16	OTHER	INTERVENTIONAL	Allocation: NON_RANDOMIZED|Intervention Model: PARALLEL|Masking: NONE|Primary Purpose: TREATMENT	FTM1501	2015-10-01	2016-12-01	2016-12-01	2015-10-05		2017-05-31	Faculty of Tropical Medicine, Bangkok, 10400, Thailand
NCT02282293	intermittent preventive treatment in HIV-pregnancy	https://pubmed.ncbi.nlm.nih.gov/28329368/	Reducing the Burden of Malaria in HIV-Infected Pregnant Women and Their HIV-Exposed Children (PROMOTE-BC2)	https://clinicaltrials.gov/study/NCT02282293		COMPLETED	This is a double-blinded, randomized controlled trial of 200 HIV-infected pregnant women living in Tororo, Uganda, an area of high malaria transmission. HIV-infected pregnant women between 12 and 28 weeks gestation will be randomized to receive enhanced malaria chemoprevention with monthly dihydroartemisinin-piperaquine (DP) versus monthly DP placebo. Their HIV-exposed children will receive the s…	YES	Malaria|Human Immunodeficiency Virus	DRUG: Monthly dihydroartemisinin-piperaquine (DP) + daily trimethoprim/sulfamethoxazole (TS)|DRUG: Monthly placebo + daily trimethoprim/sulfamethoxazole (TS)	Number of Participants With Placental Malaria, The primary outcome will be the prevalence of placental malaria based on placental histopathology and dichotomized into any evidence of placental infection (parasites or pigment) vs. no evidence of placental infection., at delivery estimated to be within 10 to 30 weeks of study entry|Incidence of Malaria, Pregnant Women, The primary outcome will be t…	Maternal Parasitemia at Delivery by Microscopy and LAMP, Proportion of women with parasitemia detected by microscopy or LAMP at delivery, At delivery|Placental Parasitemia (Number of Women With Placental Blood Samples Positive for Malaria by Microscopy or PCR), Proportion of placental blood samples positive for malaria by microscopy or PCR, At delivery|Number of Monthly Routine Visits With Positi…		University of California, San Francisco	Eunice Kennedy Shriver National Institute of Child Health and Human Development (NICHD)	FEMALE	CHILD, ADULT, OLDER_ADULT	PHASE3	200	OTHER	INTERVENTIONAL	Allocation: RANDOMIZED|Intervention Model: PARALLEL|Masking: QUADRUPLE (PARTICIPANT, CARE_PROVIDER, INVESTIGATOR, OUTCOMES_ASSESSOR)|Primary Purpose: PREVENTION	PROMOTE-BC2	2014-12-09	2016-05-26	2016-05-26	2014-11-04	2019-03-05	2019-03-05	IDRC Research Clinic - Tororo District Hospital, Tororo, Uganda
NCT02802501	treatment efficacy for Pv radicale cure		Efficacy and Safety Study of Tafenoquine (TQ) Co-administered With Dihydroartemisinin-piperaquine (DHA-PQP) for the Radical Cure of Plasmodium Vivax (P. Vivax) Malaria	https://clinicaltrials.gov/study/NCT02802501		COMPLETED	Tafenoquine (TQ) is an 8-aminoquinoline anti-malarial drug which is in development as a single-dose treatment for the radical cure of P.vivax malaria when given with standard doses of chloroquine. Currently, the only available drug for radical cure is primaquine (PQ) which requires administration over 14 days, resulting in poor compliance. In Indonesia, chloroquine has been replaced by artemisini…	YES	Malaria, Vivax	DRUG: Tafenoquine|DRUG: Matched-Placebo for Tafenoquine|DRUG: Primaquine|DRUG: Matched-Placebo for Primaquine|DRUG: Dihydroartemisinin-piperaquine (DHA-PQP)|DRUG: ACT plus PQ (Rescue medication)|DRUG: PQ (End of study treatment)	Percentage of Participants With Relapse-free Efficacy at Six Months After Administration of Tafenoquine With DHA-PQP and DHA-PQP Alone, A participant was considered to have demonstrated relapse-free efficacy at 6 months if: a) Participant had non-zero Plasmodium vivax (P.vivax) asexual parasite count at Baseline (Day 1), b) Participant demonstrated initial clearance of P.vivax parasitemia, c) Par…	Percentage of Participants With Relapse-free Efficacy at Six Months After Administration of Tafenoquine With DHA-PQP and Primaquine+DHA-PQP, A participant was considered to have demonstrated relapse-free efficacy at 6 months if: a) Participant had non-zero P. vivax asexual parasite count at Baseline (Day 1), b) Participant demonstrated initial clearance of P.vivax parasitemia, c) Participant had …		GlaxoSmithKline	Medicines for Malaria Venture	MALE	ADULT, OLDER_ADULT	PHASE3	150	INDUSTRY	INTERVENTIONAL	Allocation: RANDOMIZED|Intervention Model: PARALLEL|Masking: QUADRUPLE (PARTICIPANT, CARE_PROVIDER, INVESTIGATOR, OUTCOMES_ASSESSOR)|Primary Purpose: TREATMENT	200894	2018-04-08	2019-08-19	2019-08-19	2016-06-16	2020-07-24	2020-07-24	GSK Investigational Site, Jakarta, 10430, Indonesia	Study Protocol, https://cdn.clinicaltrials.gov/large-docs/01/NCT02802501/Prot_000.pdf|Statistical Analysis Plan, https://cdn.clinicaltrials.gov/large-docs/01/NCT02802501/SAP_001.pdf
NCT04661579	vaccine immunogenicity when treatment		Study of Malaria Vaccine RTS,S/AS01E in Plasmodium Falciparum-infected and Uninfected Adults Pre-treated With Anti-malarial Therapy	https://clinicaltrials.gov/study/NCT04661579		COMPLETED	The main goal of this study is to assess the efficacy of RTS,S/AS01E, a candidate vaccine against malaria caused by Plasmodium falciparum (P. falciparum), in adults positive for P. falciparum at the start of the study, but treated with anti-malarial medications to clear the parasite before receiving multiple doses of the vaccine. The goal is to overcome the reduced vaccine efficacy (hypo-responsi…	YES	Plasmodium Falciparum	BIOLOGICAL: Malaria Vaccine RTS,S/AS01E|BIOLOGICAL: Abhayrab rabies vaccine|DRUG: Dihydroartemisinin-piperaquine (DHA/Pip)|DRUG: Artemether / Lumefantrine|DRUG: Primaquine	Time to First PCR-detectable Malaria Infection During the Active Detection of Infection (ADI) Phase in Groups 1 and 4, Participants were actively monitored for malarial infection starting 2 weeks after the third vaccination. Blood samples were assayed using a highly sensitive polymerase chain reaction (PCR) (Plasmodium falciparum/ Pan-Plasmodium 18S ribosomal ribonucleic acid (rRNA) laboratory de…	Time to First PCR-detectable Malaria Infection During the Active Detection of Infection Phase in Groups 2 and 5, Participants were actively monitored for malarial infection starting 2 weeks after the third vaccination. Blood samples were assayed using a highly sensitive PCR (Plasmodium falciparum/ Pan-Plasmodium 18S rRNA LDT) that can detect sub-clinical parasitemia. A positive PCR result from bl…		PATH	US Army Medical Research Directorate-Africa - Walter Reed Army Institute of Research|GlaxoSmithKline|Kenya Medical Research Institute|FHI Clinical SA Proprietary Limited|DF/Net	ALL	ADULT	PHASE2	620	OTHER	INTERVENTIONAL	Allocation: RANDOMIZED|Intervention Model: PARALLEL|Masking: NONE|Primary Purpose: OTHER	CVIA 078|PACTR202006896481432	2020-11-06	2022-06-22	2022-08-17	2020-12-10	2024-07-19	2024-07-19	Lucas O Tina, Kisumu, Kisumu County, 40100, Kenya	Study Protocol, https://cdn.clinicaltrials.gov/large-docs/79/NCT04661579/Prot_001.pdf|Statistical Analysis Plan, https://cdn.clinicaltrials.gov/large-docs/79/NCT04661579/SAP_002.pdf|Informed Consent Form, https://cdn.clinicaltrials.gov/large-docs/79/NCT04661579/ICF_000.pdf
NCT00393679	treatment efficacy in children	https://pubmed.ncbi.nlm.nih.gov/22087077/	Evaluation of 4 Artemisinin-based Combinations for Treating Uncomplicated Malaria in African Children	https://clinicaltrials.gov/study/NCT00393679		COMPLETED	The main objective is to compare the safety and efficacy of 4 artemisinin-based combinations (ACT) \[amodiaquine-artesunate (AQ+AS), dihydroartemisinin-piperaquine (DHAPQ), artemether-lumefantrine (AL) and chlorproguanil/dapsone plus artesunate\] for single and repeat treatments of uncomplicated malaria in children. Safety will be determined by registering adverse events and grading, laboratory, …	NO	Fever|Malaria	DRUG: amodiaquine-artesunate (ASAQ)|DRUG: dihydroartemisinin-piperaquine (DHAPQ)|DRUG: artemether-lumefantrine (AL)|DRUG: Lapdap (Chlorproguanil-Dapsone) + artesunate (AS)	PCR unadjusted treatment failure (TF28U): all treatment failures detected during the active follow up, regardless of genotyping., Day 28|PCR adjusted treatment failure up to day 28 (TF28A): all early failures before day 14 plus the recurrent parasitaemias detected at day 14 or later and classified by genotyping as recrudescence., Day 28	PCR unadjusted treatment failure up to day 63 (TF63U): TF28U plus all cases of recurrent parasitaemia (symptomatic or asymptomatic) detected between day 29 and day 63 by passive follow up, regardless of genotyping, Day 63|PCR adjusted treatment failure for the whole period of passive surveillance (TFAPS): TF28A plus all episodes of recurrent parasitaemia identified as recrudescence by genotyping.…		Institute of Tropical Medicine, Belgium	Liverpool School of Tropical Medicine|East African Network for Monitoring Antimalarial Treatment|Centre Muraz|University of Calabar|Tropical Diseases Research Centre, Zambia|University Hospital Tuebingen|Albert Schweitzer Hospital|Uganda Malaria Surveillance Project|Mbarara University of Science and Technology|Ministry of Health, Rwanda|University of Barcelona|Centro de Investigacao em Saude de M…	ALL	CHILD	PHASE3	4112	OTHER	INTERVENTIONAL	Allocation: RANDOMIZED|Intervention Model: PARALLEL|Masking: NONE|Primary Purpose: TREATMENT	4 ABC|IRB Antwerp: 6/40/187	2007-07-01	2009-12-01	2009-12-01	2006-10-29		2014-02-03	Centre Muraz/IRSS, Bobo-Dioulasso, Burkina Faso|Albert Schweitzer Hospital, Lambaréné, Gabon|Manhiça Health Research Center, Manhica, Mozambique|Hospital, Calabar, Nigeria|Mashshesha and Rukara, Kigali, Rwanda|Jinja and Tororo, Kampala, Uganda|Mbarara,, Mbarara, Uganda|Tropical Diseases Research Centre, P O Box 71769,, Ndola, Zambia
NCT01231880	prevention intermittent preventive treatment in children		School Based Malaria Control in Ugandan Schoolchildren	https://clinicaltrials.gov/study/NCT01231880	SBMC	COMPLETED	The investigators hypothesize that schoolchildren treated with IPT using DP over one year of follow-up will have a different risk of clinical malaria compared to those treated with placebo.	NO	Malaria	DRUG: Four monthly IPT with dihydroartemisinin Piperaquine (DP)|DRUG: Monthly IPT using DP|DRUG: Placebo given every month	Risk of Clinical Malaria, Fever(temperature greater or equal to 37.5 degrees centigrade or history of fever in past 24 hours) in presence of parasitemia., 1 year|Cognitive function tests, Mean score in the cognitive function tests (Raven's Matrices test and Code transmission test), 1 year	Risk of parasitemia, presence of asexual parasites on blood smear, 1 year|Risk of hospital admissions, Admission of any cause, 1 year|Risk of adverse events, Any untoward medical occurrence in a participant taking study medication, 1 year|School performance, Average position in class as reported in the end of the year school report, 1 year|Prevalence of anemia, Proportion of hemoglobin measuremen…		Makerere University	Bill and Melinda Gates Foundation	ALL	CHILD	PHASE3	740	OTHER	INTERVENTIONAL	Allocation: RANDOMIZED|Intervention Model: PARALLEL|Masking: QUADRUPLE (PARTICIPANT, CARE_PROVIDER, INVESTIGATOR, OUTCOMES_ASSESSOR)|Primary Purpose: PREVENTION	MCDC-SBMC	2011-02-01	2012-09-01	2012-09-01	2010-11-01		2013-05-23	Mulanda Sub-district, Tororo, 256, Uganda
NCT04147546	treatment efficacy at delivery		Additional Screening With Sensitives RDTs and Malaria	https://clinicaltrials.gov/study/NCT04147546	ASSERMalaria	COMPLETED	National malaria control strategies in pregnant women relies primarily on effective case management along with the use of long lasting insecticide-treated nets (LLINs)throughout pregnancy and intermittent preventive treatment with sulfadoxine-pyrimethamine (IPTp-SP) in the second and third trimesters in malaria-endemic regions in sub-Saharan Africa (SSA). For the latter, 3 or more doses are recom…	NO	Plasmodium Falciparum Malaria|Malaria Diagnosis	DIAGNOSTIC_TEST: Additional screening using ultra sensitive RDTs|DRUG: Dihydroartemisinin-piperaquin|OTHER: Reminders	Placental malaria prevalence, The prevalence of placental malaria infection will be determined in the two arms. Placentas will be identified as not infected (no evidence of parasite or pigment); active infection (presence of parasites and pigment) and chronic infection (absence of parasites and presence of pigment), 36 months|Low birthweight prevalence, The prevalence of low birthweight (defined …			Institut de Recherche en Sciences de la Sante, Burkina Faso	European and Developing Countries Clinical Trials Partnership (EDCTP)	FEMALE	CHILD, ADULT	PHASE3	340	OTHER_GOV	INTERVENTIONAL	Allocation: RANDOMIZED|Intervention Model: PARALLEL|Masking: NONE|Primary Purpose: DIAGNOSTIC	NCT04147546	2020-08-31	2021-08-31	2021-12-31	2019-11-01		2023-03-30	Institut de Recherche en Sciences de la Santé/ Clinical Research Unit of Nanoro, Ouagadougou, Kadiogo, 218 CMS 11, Burkina Faso
NCT01222949	Pk		A Pharmacokinetic (PK) Trial in Healthy Asian and Caucasian Volunteers Investigating the PK Profile of Eurartesim™	https://clinicaltrials.gov/study/NCT01222949		COMPLETED	The Study was designed to evaluate the pharmacokinetics of DHA and PQ in healthy volunteers and to assess the effect of ethnicity (Asian vs Caucasian), gender and body weight on the relative bioavailability of DHA and PQ.	NO	Malaria, Falciparum	DRUG: Eurartesim	PK: tmax, Cmax, AUC0-12(DHA), AUC0-24(PQ), AUC0-inf, λz, t1/2, DHA evaluation: At pre-dose on day Day 0 and Day 2 and then at 0.5, 1, 1.5, 2, 2.5, 3, 4, 5, 6, 8, 10, and 12 hours post-dose. PQ evaluation: At pre-dose Day 0 and then at 1, 2, 3, 4, 5, 6, 8, 12, and 16 hours post-dose; then at pre-dose Day 1 and Day 2 and finally at 1, 2, 3, 4, 5, 6, 8, 12, and 16 hours post-dose on day 2; on Day 3,…	Number of Treatment Emergent Adverse Events (TEAEs), Number of TEAEs and number of Subjects experiencing Adverse Events during all the study period, From Day 0 till Day 90|Hematology and blood chemistry changes respect to baseline values, Abnormalities in hematology (Haemoglobin, Hematocrit,RBC count, White cell count and differential count, Platelets) and clinical chemistry (Protein, Sodium, Pot…		sigma-tau i.f.r. S.p.A.	CPR Pharma Services Pty Ltd, Australia	ALL	ADULT	PHASE1	80	INDUSTRY	INTERVENTIONAL	Allocation: NON_RANDOMIZED|Intervention Model: PARALLEL|Masking: NONE|Primary Purpose: TREATMENT	ST3073/ST3074-DM09-007	2010-02-01	2010-07-01	2010-08-01	2010-10-18		2010-10-18	CMAX, a division of IDT Australia Limited, Adelaide, SA 5000, Australia|Nucleus Network Limited, Melbourne, VIC 3004, Australia
NCT06068530	mass treatment		Mass Vaccine and Drug Administration, Bangladesh	https://clinicaltrials.gov/study/NCT06068530	MVDA	NOT_YET_RECRUITING	This is an open i.e. not blinded, cluster-randomised, controlled intervention study. The study will use a factorial design to estimate the protective effectiveness of mass drug administrations, mass vaccinations, combined mass vaccinations and drug administrations versus the current standard of care.	NO	Plasmodium Falciparum Malaria	DRUG: DHA/piperaquine and a SLD-PQ|BIOLOGICAL: Study vaccine R21/Matrix-M™	Falciparum malaria incidence by study groups, Falciparum malaria incidence will be determined by the number of clinical falciparum malaria cases confirmed by Rapid diagnostic test (RDT) or microscopy to determine the overall protective efficacy against clinical falciparum malaria among study groups. The investigators will look for the presence of axillary temperature ≥37.5°C AND P. falciparum pos…	The incidence of Deaths related to falciparum malaria among study groups, The number of Deaths related to falciparum malaria (confirmed by RDT or microscopy) will be recorded for two year following intervention. Death rate among study groups will be compared, Data will be collected for two years following baseline intervention (Month 0 to Month 24)|The incidence of severe malaria disease among st…		University of Oxford		ALL	CHILD, ADULT, OLDER_ADULT	PHASE4	10000	OTHER	INTERVENTIONAL	Allocation: RANDOMIZED|Intervention Model: PARALLEL|Masking: NONE|Primary Purpose: PREVENTION	MAL23002	2024-05-01	2028-02-01	2028-02-01	2023-10-05		2024-04-03	Alikadam Upazila Health Complex, Bāndarban, 4650, Bangladesh|Lama Upazila Health Complex, Lama, 4641, Bangladesh
NCT00902811	treatment efficacy in Myanmar	https://pubmed.ncbi.nlm.nih.gov/20832366/	Effectiveness of Artemisinin Combination Regimens in Falciparum Malaria	https://clinicaltrials.gov/study/NCT00902811	ACT	UNKNOWN	Antimalarial drug resistance is increasing nearly everywhere in the tropical world, confounding global attempts to "Roll Back Malaria." South East Asia has the most resistant malaria parasites in the world. This has limited the options for treatment in this region. Artemisinin-based combination therapy is now the recommended treatment for uncomplicated falciparum malaria. The success of this poli…	NO	Uncomplicated Falciparum Malaria	DRUG: AM(FDC)|DRUG: AM(LT)|DRUG: AL|DRUG: DP|DRUG: AA(FDC)	Cure rate, 63 days	Early treatment failure, Day 6|Late treatment failure, Day 63|Adequate response, Day 63		Medecins Sans Frontieres, Netherlands	Mahidol University|University of Oxford|Disease Control, Department of Health, Myanmar	ALL	CHILD, ADULT, OLDER_ADULT	PHASE4	600	OTHER	INTERVENTIONAL	Allocation: NON_RANDOMIZED|Intervention Model: PARALLEL|Masking: NONE|Primary Purpose: TREATMENT	YNG0901	2008-12-01	2009-10-01	2009-12-01	2009-05-15		2009-05-15	Dabhine and Mingan Clinic, Sittwe, Rakhine, Myanmar|Myit Kyi Nar Clinic, Kachin, Myanmar|Myothugyi Rural Health Center, Bu Thee Daung, Maungdaw, Myanmar|Lashio Clinic, Shan, Myanmar
NCT01743820	phase 2 dose		Phase2a Primaquine Dose Escalation Study	https://clinicaltrials.gov/study/NCT01743820		COMPLETED	The purpose of this study is to evaluate the safety, efficacy, and pharmacokinetics of low single-dose primaquine for gametocidal activity against P.falciparum among adult glucose-6-phosphate dehydrogenase (G6PD)-normal malaria patients.	NO	Malaria	DRUG: dihydroartemisinin-piperaquine|DRUG: 0.125 mg/kg Primaquine|DRUG: 0.5 mg/kg Primaquine|DRUG: 0.25 mg/kg Primaquine|DRUG: 0.0625 mg/kg Primaquine	mosquito infectivity assessed through membrane feeding, Baseline, Days 1, 2, 7, 7 days	gametocyte prevalence and density, Baseline, Hours 2, 6, 12, 24, Days 2, 3, 7, 14, 28, 28 days|primaquine pharmacokinetics - area under the curve (AUC) of parent drug and metabolite, Hours 1, 2, 3, 4, 6, 8, 12, 24, 24 hours|asexual parasite prevalence and density, Baseline, Hours 2, 6, 12, 24, Days 2, 3, 7, 14, 28, 28 days|safety measurements including hemoglobin and signs of hemolysis, Baseline,…		University of California, San Francisco	Malaria Research and Training Center, Bamako, Mali|Shoklo Malaria Research Unit|Mahidol Oxford Tropical Medicine Research Unit|Bill and Melinda Gates Foundation|Wellcome Trust	MALE	ADULT	PHASE2	81	OTHER	INTERVENTIONAL	Allocation: RANDOMIZED|Intervention Model: PARALLEL|Masking: SINGLE (OUTCOMES_ASSESSOR)|Primary Purpose: TREATMENT	MEG001	2013-09-01	2014-12-01	2014-12-01	2012-12-06		2015-01-19	Malaria Research and Training Centre, Bamako, Mali
NCT01222962	Pk food interaction		Food Interaction Study on the Pharmacokinetics of Eurartesim™ (DHA and PQP)in Healthy Male Adult Volunteers	https://clinicaltrials.gov/study/NCT01222962		COMPLETED	The study was designed to assess the effect of food on the extent and rate of absorption of Dihydroartemisinin (DHA) and Piperaquine Phosphate (PQP) administered as a fixed dose combination (Eurartesim™).	NO	Malaria, Falciparum	DRUG: Eurartesim	tmax, Cmax, AUC0-last, AUC0-24 [PQ], and AUC0-inf, λz, t1/2, Cl/F, Vz/F [DHA]., Blood samples for determination of plasma DHA were collected at the following times: At pre-dose Day 0 and then at 0.5, 1, 1.5, 2, 2.5, 3, 4, 5, 6, 8, 10, and 12 hours post-dose. Blood samples for determination of plasma PQ were collected at the following times: At pre-dose Day 0 and then at 1, 2, 3, 4, 5, 6, 8, and 1…	Number of Treatment Emergent Adverse Events, Number of TEAEs and number of Subjects experiencing Adverse Events during all the study period, Day 0 and till Day 30 follow-up|Hematology and blood chemistry changes respect to baseline values, Abnormalities in hematology (Haemoglobin, Hematocrit,RBC count, White cell count and differential count, Platelets) and clinical chemistry (Protein, Sodium, Po…		sigma-tau i.f.r. S.p.A.	CPR Pharma Services Pty Ltd, Australia	MALE	ADULT	PHASE1	37	INDUSTRY	INTERVENTIONAL	Allocation: NON_RANDOMIZED|Intervention Model: PARALLEL|Masking: NONE|Primary Purpose: TREATMENT	ST3073/ST3074-DM09-008	2010-03-01	2010-05-01	2010-06-01	2010-10-18		2010-10-18	CMAX, a division of IDT Australia Limited, Adelaide, SA 5000, Australia
NCT02721186	mass treatment		Effectiveness of Mass Drug Administration for Reducing Seasonal Malaria Transmission in Zanzibar	https://clinicaltrials.gov/study/NCT02721186	MaDrAZ	COMPLETED	The overall aim of this study is to determine the effectiveness of two rounds of mass drug administration (MDA) with dihydroartemisinin-piperaquine (DHAp) + single low dose (SLD) primaquine for reducing seasonal malaria transmission in Shehias considered hotspots on Unguja Island, Zanzibar.	NO	Malaria|Plasmodium Infections	DRUG: MDA with DHAp and SLD Primaquine	Cumulative notified malaria incidence in the MDA and control Shehias, Cumulative notified malaria incidence determined as the number of confirmed malaria cases notified at health facilities (monitored through the malaria case notification system during the period of six months) over the Shehia population size determined by population enumeration at the time of the intervention., 6 months after se…	PCR determined community prevalence of Plasmodium infections in the MDA and control Shehias, PCR determined community prevalence of Plasmodium infections determined by cross-sectional screening in every other household in the study area at the time of the first round of MDA, and at six months after the second round of MDA., Baseline and 3 months after second round of MDA	Population coverage of the MDA intervention at each round, MDA coverage determined as the number of administered DHAp and SLD primaquine doses during the first and second round of MDA, over over the Shehia population size determined by population enumeration at the time of the intervention., Through completion of first and second round of MDA, i.e. 15 days and 48 days after initiation of MDA, res…	Ulrika Morris	Mahidol Oxford Tropical Medicine Research Unit|RTI International|The President's Malaria Initiative|University of California, San Francisco|Uppsala University|Zanzibar Malaria Elimination Programme	ALL	CHILD, ADULT, OLDER_ADULT	NA	22500	OTHER	INTERVENTIONAL	Allocation: RANDOMIZED|Intervention Model: PARALLEL|Masking: NONE|Primary Purpose: PREVENTION	MaDrAZ-001|ZAMREC/0001/January/2016	2016-04-30	2016-12-31	2017-09-30	2016-03-29		2017-10-05	Zanzibar Malaria Elimination Programme, Mwanakwerekwe, Urban District, Zanzibar, Tanzania
NCT03208907	treatment efficacy for Pv radicale cure with primaquine		DHA-PQP vs Chloroquine and Primaquine for Radical Cure of Vivax Malaria in Brazil	https://clinicaltrials.gov/study/NCT03208907	CuraVivax	COMPLETED	Plasmodium vivax can be cause of severe malaria and mortality. There are serious public health implications associated with cases of P. vivax resistant to Chloroquine in the Americas as well there are efforts of many countries to eliminate this disease. In this way, it is critically important to evaluate an alternative radical cure treatment efficient to amazon scenario. The objectives of this tr…	NO	Malaria, Vivax|Therapeutics	DRUG: CQ coadministered with PQ|DRUG: DHA-PQP coadministered with PQ|DRUG: CQ and PQ starting on Day 42|DRUG: DHA-PQP and PQ starting on Day 42	Number of participants with negative parasitological test (schizonticidal therapy evaluation), Schizonticidal efficacy will be assessed based on the absence of Vivax Plasmodium parasites in blood of the participants, confirmed by microscopy., Day 42|Number of participants with negative parasitological test (nonrelapse therapy evaluation), Nonrelapse therapy efficacy will be assessed based on the …	Number of participants with negative parasitological test, Therapy efficacy will be assessed based on the presence or absence of Vivax Plasmodium parasites in blood, confirmed by the presence or absence of parasites in peripheral blood by microscopy., 6 months (for this analysis will not be considered the primary outcomes dates (Day42 and D180)|Number of participants with any biological intolerab…		Fundação de Medicina Tropical Dr. Heitor Vieira Dourado	Ministry of Health, Brazil|Oswaldo Cruz Foundation	ALL	CHILD, ADULT, OLDER_ADULT	PHASE3	419	OTHER	INTERVENTIONAL	Allocation: RANDOMIZED|Intervention Model: PARALLEL|Masking: NONE|Primary Purpose: TREATMENT	CAAE: 69476017.3.0000.0005	2018-07-05	2021-07-02	2021-07-02	2017-07-06		2023-06-12	Fundação de Medicina Tropical Dr. Heitor Vieira Dourado, Manaus, Amazonas, 69040000, Brazil
NCT05788094	treatment efficacy for Pv radicale cure with tafenoquine		ACT vs CQ With Tafenoquine for P. Vivax Mono-infection	https://clinicaltrials.gov/study/NCT05788094	ACTQ	RECRUITING	In this area of Greater Mekong Subregion (GMS), vivax malaria is the most common kind of malaria. It can stay very long in the liver, and come out later to make another episode of illness. This can happen many times even without a mosquito bite. Only 8-aminoquinoline drugs can kill the liver forms of the malaria parasite. One of these drugs is called primaquine, and it has been used all over the …	NO	Malaria|Malaria, Vivax|Plasmodium Vivax Malaria	DRUG: Dihydroartemisinin-piperaquine plus tafenoquine (450 mg adult dose)|DRUG: Chloroquine plus Tafenoquine (450 mg adult dose)|DRUG: Artemether-Lumefantrine plus Tafenoquine (450 mg adult dose)	Determine whether ACTs (Artemether-Lumefantrine or dihydroartemisinin-piperaquine (DHA-PPQ)) plus TQ is non-inferior to CQ plus TQ, Number of participants with relapse-free efficacy (measured by PCR) in three arms, Month-4	Characterise the safety and tolerability of three regimens, Number of participants with drop in hemoglobin ≥2 g/dL and/or hematocrit by ≥10% from baseline Number of participants with Non-serious Adverse Events (Non-SAEs) and Serious Adverse Events (SAEs), Day3, Day7, Month1, Month2, Month3, Month4|Characterise population pharmacokinetics of tafenoquine in three treatments, Area Under the Curve Fr…	Genotyping and probabilistic assessment to differentiate P. vivax relapse from reinfection, Number of participants with relapse and reinfection in three regimens, Day3, Day7, Month1, Month2, Month3, Month4|Evaluate the performance of village health workers as safe prescribers of tafenoquine radical cure, Number of participants with correct dosing, adverse event recording including haemoglobin dro…	Shoklo Malaria Research Unit	Mahidol Oxford Tropical Medicine Research Unit	ALL	ADULT, OLDER_ADULT	PHASE4	606	OTHER	INTERVENTIONAL	Allocation: RANDOMIZED|Intervention Model: PARALLEL|Masking: NONE|Primary Purpose: TREATMENT	SMRU-01/23	2023-06-26	2025-02-28	2025-08-31	2023-03-28		2024-08-21	Shoklo Malaria Research Unit (SMRU), Mae Sot, Tak, 63110, Thailand
NCT00157885	treatment efficacy		A Randomised Trial of Artekin and Artesunate & Amodiaquine for Uncomplicated Malaria in Timika, Papua, Indonesia.	https://clinicaltrials.gov/study/NCT00157885		COMPLETED	The primary aim of the comparative trial is to assess the relative safety and efficacy of two artemisinin containing regimens: amodiaquine plus artesunate (AAQ) and artekin both administered once daily for 3 days.	NO	Malaria, Falciparum|Malaria, Vivax	DRUG: Amodiaquine plus artesunate; Artekin	Overall day 42 cure rate (incorporating early and late treatment failures)	Day 42 P.falciparum cure rate corrected for reinfection by PCR genotyping|Day 42 P.vivax cure rate|Overall day 28 cure rate for P.falciparum|Proportion of patients aparasitaemic on Days 1 and 2|Haematological recovery|Gametocyte Carriage during follow up		Menzies School of Health Research	National Institute of Health Research and Development, Ministry of Health Republic of Indonesia|Wellcome Trust|National Health and Medical Research Council, Australia	ALL	CHILD, ADULT, OLDER_ADULT	NA	400	OTHER	INTERVENTIONAL	Allocation: RANDOMIZED|Intervention Model: PARALLEL|Masking: NONE|Primary Purpose: TREATMENT	Timika_AMT|Welcome Trust ME028458MES	2005-07-01		2005-12-01	2005-09-12		2006-06-26	SP9 & SP12 Public Health & Malaria Control Clinics, Timika, Papua, Indonesia
NCT02557425	intermittent preventive therapy in pregnancy		Prophylaxis Against Malaria to Enhance Child Development (PROTECT Study)	https://clinicaltrials.gov/study/NCT02557425	PROTECT	COMPLETED	Each year, \~85.3 million pregnant women are at risk of becoming infected with Plasmodium falciparum(1). Among women in sub-Saharan Africa, most of whom have some degree of clinical immunity to malaria, malaria infection in pregnancy leads to placental malaria (PM), often without clinical symptoms in the mother. The systemic and placental changes that occur with malaria in pregnancy can adversely…	NO	Neurobehavioral Manifestations	OTHER: No intervention in PROTECT	Z-scores for Overall cognitive ability, 12 months of age|Z-scores for Overall cognitive ability, 24 months of age|Z-scores for Overall cognitive ability, 36 months of age|Z scores for Elicited Imitation, 12 months of age|Z scores for Elicited Imitation, 24 months of age|Z scores for Elicited Imitation, 36 months of age|Z scores of Overal Cognitive ability, 60 months of age|Z scores of Elicited Im…	Z scores for Behavioral Rating Scale, 24, 36, and 60 months of age|Z scores for Behavior Related Inventory of Executive Function (BRIEF), 24, 36, and 60 months of age|Z scores for Child Behavior Checklist (CBCL), 24, 36, and 60 months of age		Indiana University	Makerere University	ALL	CHILD		272	OTHER	OBSERVATIONAL	Observational Model: |Time Perspective: p	1506994146	2015-10-01	2021-08-05	2021-08-05	2015-09-23		2021-08-25	Tororo District Hospital, Tororo, Uganda
NCT06225297	mass interventions		Evaluation of a Package of Interventions to Reduce the Burden of Malaria in the Urban Daaras of Touba, Senegal	https://clinicaltrials.gov/study/NCT06225297		ACTIVE_NOT_RECRUITING	This study aims to evaluate the effectiveness of the use of adapted insecticide-treated mosquito nets combined with extended DHA-PQ-based seasonal chemoprevention for all ages and behavior change communication in reducing the burden of malaria in relation to standards of protection and care among students (taalibés) in the daaras (Koranic schools) of Touba, Senegal.	NO	Malaria	COMBINATION_PRODUCT: Intervention package	Difference in cumulative incidence of clinical malaria confirmed by rapid diagnostic test (RDT) between arms, Cumulative incidence will be defined as the number of RDT-confirmed malaria cases per 1000 population in each daara. Cases will be identified from both PECAdaara and health facility registries, monthly basis over 12 months|Difference in pre-post change in prevalence of microscopy-confirme…	Difference in cumulative incidence of grade 3+ adverse events after SMC administration between arms, Defined as the number of grade 3+ AEs divided by the participant population who received at least one dose of SMC drug., 12 months|Difference in the cumulative incidence of serious adverse events (SAE) after SMC administration between arms, Adverse events will be classified as serious or non-serio…		PATH	L'université de Thiès|University of California, San Francisco|Tulane University	ALL	CHILD, ADULT, OLDER_ADULT	PHASE4	4600	OTHER	INTERVENTIONAL	Allocation: RANDOMIZED|Intervention Model: PARALLEL|Masking: SINGLE (OUTCOMES_ASSESSOR)|Primary Purpose: PREVENTION	RES-00634	2024-01-19	2025-02-01	2025-02-01	2024-01-25		2024-04-30	Daaras in Touba, Touba, Senegal
NCT04053907	seasonal interventions		P. Falciparum Infection Dynamics and Transmission to Inform Elimination	https://clinicaltrials.gov/study/NCT04053907	INDIE-1b	UNKNOWN	In the current study, three experimental approaches aiming at reducing malaria transmission will be tested. The study will cover two transmission season (2019 and 2020) and the interventions will vary by season. More specifically, in the 2019 transmission season (June-December) (Year 1), community case management of malaria (CCM) will be implemented in all eight villages as improved standard of c…	NO	Malaria	OTHER: Community Case Management|OTHER: Weekly fever screening and treatment|OTHER: Monthly malaria screening|OTHER: MDA	Parasite prevalence by molecular detection at the end of study (cross-sectional survey)., The primary outcome measure is parasite prevalence in the cross-sectional survey conducted at the end of the transmission season of year 2., 16 weeks|Parasite density by molecular detection at the end of study (cross-sectional survey)., The primary outcome measure is parasite density (parasite/µL) in the cro…	Gametocyte prevalence by molecular methods at the end of study (cross-sectional survey)., Gametocyte prevalence in quantitative polymerase chain reaction (qPCR) detected infections is assessed by molecular methods and compared between arms., 16 weeks|Gametocyte density by molecular methods at the end of study (cross-sectional survey)., Gametocyte density (gametocytes/µL) in qPCR detected infectio…	The detectability of infections by highly-sensitive rapid diagnostic tests related to histidine rich protein-2 (HRP2) concentrations., For a selection of samples, the detectability of infections is assessed by highly sensitive rapid diagnostic tests related to histidine rich protein-2 (HRP2) concentrations., Throughout study, an average of 18 months|The detectability of infections by highly-sensi…	London School of Hygiene and Tropical Medicine	Medical Research Council Unit, The Gambia|National Malaria Control Programme, The Gambia|Radboud University Medical Center|University of California, San Francisco|Institute for Disease Modeling	ALL	CHILD, ADULT, OLDER_ADULT	NA	4000	OTHER	INTERVENTIONAL	Allocation: NON_RANDOMIZED|Intervention Model: PARALLEL|Masking: NONE|Primary Purpose: DIAGNOSTIC	16642|OPP1173572	2019-08-15	2022-05-31	2022-05-31	2019-08-13		2022-03-31	Medical research Council Unit The Gambia at LSHTM, Basse Santa Su, Gambia
NCT01552330	Pk		Pharmacokinetic Study of Primaquine and Pyronaridine-Artesunate in Healthy Subjects	https://clinicaltrials.gov/study/NCT01552330		COMPLETED	The observed changes of P. falciparum sensitivity to artemisinin lead to the intensification of early detection as well as treatment monitoring in malaria infection. It is widely accepted that the development of resistance can be delayed by the use of combination therapy, especially combinations that include artemisinin derivatives (acts). As the resistance problem is considered extremely serious…	NO	Healthy	DRUG: Primaquine and Pyronaridine-artesunate|DRUG: Primaquine and Pyronaridine-Artesunate	Area under curve for Primaquine, Area under the concentration-time curve (AUC) for primaquine when given alone or together with Pyronaridine-Artesunate., 42 days|Area under cure for Pyronaridine-Artesunate, Area under the concentration-time curve (AUC) for pyronaridine when given alone as Pyronaridine-Artesunate (PA) or together with primaquine., 42 days	Area under curve for Artesunate, Area under the concentration-time curve (AUC) for Artesunate/DHA when given alone as Pyronaridine-Artesunate or together with primaquine., 42 days|Maximum concentration and Area under curve for Primaquine and its metabolites, Primaquine enantiomers and Pyronaridine Cmax; carboxyprimaquine (and other detectable major metabolites) Cmax, AUC., 42 days|Assesment of sa…		University of Oxford		ALL	ADULT	PHASE1	17	OTHER	INTERVENTIONAL	Allocation: RANDOMIZED|Intervention Model: CROSSOVER|Masking: NONE|Primary Purpose: TREATMENT	SP-C-016-11	2012-05-01	2012-10-01	2012-10-01	2012-03-13		2013-08-28	Hospital of Tropical Diseases, Faculty of Tropical Medicine, Mahidol University, Bangkok, 10400, Thailand
NCT02118090	treatment efficacy in Pv clearance vs chloroquine		Assessment of Plasmodium Vivax Chloroquine Resistance in Cambodia:	https://clinicaltrials.gov/study/NCT02118090	CRePViCam	COMPLETED	The investigators propose to leverage the unique infrastructures and expertise of National Centre for Parasitology Entomology and Malaria Control and the Pasteur Institute in Cambodia and combine modern fieldwork, including a mobile laboratory fully equipped for molecular biology and culture experiments, with state-of-the-art genomic analyses to investigate how Plasmodium vivax parasites respond …	NO	Vivax Malaria	DRUG: Chloroquine sulfate|DRUG: DHA-PP	Number of patients with P. vivax CQ resistant parasite, Based on parasite clearance time (slow versus fast clearers) and treatments failure (according to the CQ blood concentration), 6 months	Number of isolates characterized by whole genome sequencing and multiple Single Nucleotide Polymorphisms Bar Code, P. vivax Isolates will be characterize by SNPs barcode and whole genome sequencing. The final objective is to defined correlations between SNPs detected by whole genome sequencing or bar coding and in vivo and in vitro phenotype, 1 year		Institut Pasteur, Cambodia	National Institute of Allergy and Infectious Diseases (NIAID)	ALL	CHILD, ADULT, OLDER_ADULT	PHASE4	73	OTHER	INTERVENTIONAL	Allocation: RANDOMIZED|Intervention Model: PARALLEL|Masking: NONE|Primary Purpose: TREATMENT	IPC_Pv_CQR_RTK|R01AI103228	2014-05-01	2014-12-01	2015-03-01	2014-04-21		2015-03-24	Provincial Hospital, Ban Lung, Rattanakiri, Cambodia
NCT05052502	mass treatment		Targeting High Risk Populations With Enhanced Reactive Focal Mass Drug Administration in Thailand	https://clinicaltrials.gov/study/NCT05052502	COMBAT	UNKNOWN	This study assesses the effectiveness of reactive focal mass drug administration (rfMDA), targeting both village and forest working populations, compared to control for reducing the health promotion hospital-level (sub-district) incidence and prevalence of P. falciparum and P. vivax within five provinces in Thailand.	NO	Plasmodium Falciparum Malaria|Plasmodium Vivax Malaria	OTHER: Case Management and Follow-up|OTHER: Reactive focal mass drug administration (rfMDA)	Confirmed P. falciparum and P. vivax malaria parasite incidence, Defined as the number of outpatient (OPD) malaria confirmed and suspected cases per person per year for each sub-district, as ascertained from the health facility registers, utilizing administrative catchment population size estimates for the exposure denominator., 3 months|PCR-based P. falciparum and P. vivax parasite prevalence in…	Population coverage of rfMDA interventions, This indicator will be measured in two ways. Operational program coverage will be defined as the proportion of individuals ≥18 months old and households visited and offered the rfMDA interventions within the target areas per time period. Effective program coverage is defined as the proportion of individuals (≥18 months old) that agreed to participate in…		University of California, San Francisco	Center for Malariology, Parasitology, and Entomology|Tulane University School of Public Health and Tropical Medicine|University of Massachusetts, Amherst|Centers for Disease Control and Prevention	ALL	CHILD, ADULT, OLDER_ADULT	NA	49118	OTHER	INTERVENTIONAL	Allocation: RANDOMIZED|Intervention Model: FACTORIAL|Masking: NONE|Primary Purpose: SCREENING	19-04062020	2020-11-01	2022-03-31	2022-03-31	2021-09-22		2022-04-04	Division of Vector Born Diseases, Ministry of Health, Bangkok, Thailand
